# Supplementary material for: PET/CT based cross-modal deep learning signature to predict occult nodal metastasis in lung cancer
Source: Nat Commun. 2023 Nov 18;14:7513. doi: 10.1038/s41467-023-42811-4 (PMC10657428; doi:10.1038/s41467-023-42811-4)
Supplement: Supplementary file 4 — Source Data [file 41467_2023_42811_MOESM4_ESM.xlsx]

## Sheet: Fig. 2A
feature	exponential_glcm_Imc2	exponential_firstorder_10Percentile	original_glcm_Imc2	original_gldm_DependenceEntropy	wavelet_LLL_firstorder_10Percentile	original_firstorder_10Percentile	squareroot_firstorder_10Percentile	logarithm_firstorder_10Percentile	wavelet_LLL_firstorder_Maximum	squareroot_firstorder_Mean
R	0.572682	0.571507	0.5684	0.568237	0.56737	0.567308	0.56693	0.566409	0.565524	0.565218

## Sheet: Fig. 2B
features	original_glszm_LargeAreaHighGrayLevelEmphasis	wavelet_LLL_glszm_LargeAreaHighGrayLevelEmphasis	logarithm_firstorder_Skewness	squareroot_firstorder_Skewness	square_glrlm_RunVariance	original_glszm_ZoneVariance	original_glszm_LargeAreaEmphasis	squareroot_gldm_LargeDependenceHighGrayLevelEmphasis	square_glrlm_LongRunLowGrayLevelEmphasis	ct_square_glrlm_LongRunEmphasis
R	0.560387	0.559765	-0.553935	-0.551473	0.550538	0.549775	0.549437	0.548391	0.547485	0.547312

## Sheet: Fig. 2C
feature	exponential_glcm_Imc2	exponential_firstorder_10Percentile	original_glcm_Imc2	original_firstorder_10Percentile	wavelet_LLL_firstorder_10Percentile	squareroot_firstorder_10Percentile	logarithm_firstorder_10Percentile	wavelet_LLL_firstorder_Maximum	squareroot_firstorder_Mean	exponential_firstorder_Median
R	0.557432	0.553473	0.553458	0.549241	0.549124	0.548449	0.548172	0.547015	0.546871	0.54686

## Sheet: Fig. 2D
feature	wavelet_LLL_glszm_LargeAreaHighGrayLevelEmphasis	original_glszm_LargeAreaHighGrayLevelEmphasis	square_glrlm_RunVariance	logarithm_firstorder_Skewness	square_glrlm_LongRunLowGrayLevelEmphasis	square_glrlm_LongRunEmphasis	logarithm_firstorder_Mean	square_gldm_LargeDependenceLowGrayLevelEmphasis	square_gldm_LargeDependenceEmphasis	original_glszm_ZoneVariance
R	0.555899	0.549854	0.548334	-0.54754	0.546592	0.546466	0.545822	0.54461	0.54451	0.542981

## Sheet: Fig. 3A
sensitivities_DLNMS	specificities_DLNMS	sensitivities_PET model	specificities_PET model	sensitivities_CT model	specificities_CT model	sensitivities_Clinical model	specificities_Clinical model	sensitivities_Senior physicians	specificities_Senior physicians	sensitivities_Junior physicians	specificities_Junior physicians
1	0	1	0	1	0	1	0	1	0	1	0
1	0.00299401	1	0.00299401	1	0.00299401	1	0.00299401	0.428571	0.778443	0.428571	0.817365
1	0.00598802	1	0.00598802	1	0.00598802	0.979592	0.00299401	0.183673	0.952096	0.0408163	0.949102
1	0.00898204	1	0.00898204	1	0.00898204	0.979592	0.00598802	0	0.98503	0	0.994012
1	0.011976	1	0.011976	1	0.011976	0.979592	0.00898204	0	1	0	1
1	0.0149701	1	0.0149701	1	0.0149701	0.979592	0.011976
1	0.0179641	1	0.0179641	1	0.0179641	0.979592	0.0149701
1	0.0209581	1	0.0209581	1	0.0209581	0.979592	0.0179641
1	0.0239521	1	0.0239521	1	0.0239521	0.979592	0.0209581
1	0.0269461	1	0.0269461	1	0.0269461	0.979592	0.0239521
1	0.0299401	1	0.0299401	1	0.0299401	0.979592	0.0269461
1	0.0329341	1	0.0329341	1	0.0329341	0.979592	0.0299401
1	0.0359281	1	0.0359281	1	0.0359281	0.979592	0.0329341
1	0.0389222	1	0.0389222	1	0.0389222	0.979592	0.0359281
1	0.0419162	1	0.0419162	1	0.0419162	0.979592	0.0389222
1	0.0449102	1	0.0449102	1	0.0449102	0.979592	0.0419162
1	0.0479042	1	0.0479042	1	0.0479042	0.979592	0.0449102
1	0.0508982	1	0.0508982	1	0.0508982	0.979592	0.0479042
1	0.0538922	1	0.0538922	1	0.0538922	0.979592	0.0508982
1	0.0568862	1	0.0568862	1	0.0568862	0.979592	0.0538922
1	0.0598802	1	0.0598802	1	0.0598802	0.979592	0.0568862
1	0.0628743	1	0.0628743	1	0.0628743	0.979592	0.0598802
1	0.0658683	1	0.0658683	1	0.0658683	0.979592	0.0628743
1	0.0688623	1	0.0688623	1	0.0688623	0.979592	0.0658683
1	0.0718563	1	0.0718563	1	0.0718563	0.979592	0.0688623
1	0.0748503	1	0.0748503	1	0.0748503	0.979592	0.0718563
1	0.0778443	1	0.0778443	1	0.0778443	0.979592	0.0748503
1	0.0808383	1	0.0808383	1	0.0808383	0.979592	0.0778443
1	0.0838323	1	0.0838323	1	0.0838323	0.979592	0.0808383
1	0.0868263	1	0.0868263	1	0.0868263	0.979592	0.0838323
1	0.0898204	1	0.0898204	1	0.0898204	0.979592	0.0868263
1	0.0928144	1	0.0928144	1	0.0928144	0.979592	0.0898204
1	0.0958084	1	0.0958084	1	0.0958084	0.979592	0.0928144
1	0.0988024	1	0.0988024	1	0.0988024	0.979592	0.0958084
1	0.101796	1	0.101796	1	0.101796	0.979592	0.0988024
1	0.10479	1	0.10479	1	0.10479	0.979592	0.101796
1	0.107784	1	0.107784	1	0.107784	0.979592	0.10479
1	0.110778	1	0.110778	1	0.110778	0.979592	0.107784
1	0.113772	1	0.113772	1	0.113772	0.979592	0.110778
1	0.116766	1	0.116766	1	0.116766	0.979592	0.113772
1	0.11976	1	0.11976	1	0.11976	0.979592	0.116766
1	0.122754	1	0.122754	1	0.122754	0.979592	0.11976
1	0.125749	1	0.125749	1	0.125749	0.979592	0.122754
1	0.128743	1	0.128743	1	0.128743	0.979592	0.125749
1	0.131737	1	0.131737	1	0.131737	0.979592	0.131737
1	0.134731	1	0.134731	1	0.134731	0.979592	0.134731
1	0.137725	1	0.137725	1	0.137725	0.979592	0.137725
1	0.140719	1	0.140719	1	0.140719	0.979592	0.140719
1	0.143713	1	0.143713	1	0.143713	0.979592	0.143713
1	0.146707	1	0.146707	1	0.146707	0.979592	0.146707
1	0.149701	1	0.149701	1	0.149701	0.979592	0.149701
1	0.152695	1	0.152695	1	0.152695	0.979592	0.152695
1	0.155689	1	0.155689	1	0.155689	0.979592	0.155689
1	0.158683	1	0.158683	1	0.158683	0.979592	0.158683
1	0.161677	1	0.161677	1	0.161677	0.979592	0.161677
1	0.164671	1	0.164671	1	0.164671	0.979592	0.164671
1	0.167665	1	0.167665	1	0.167665	0.979592	0.167665
1	0.170659	1	0.170659	1	0.170659	0.979592	0.170659
1	0.173653	1	0.173653	1	0.173653	0.979592	0.173653
1	0.176647	1	0.176647	1	0.176647	0.979592	0.176647
1	0.179641	1	0.179641	1	0.179641	0.979592	0.179641
1	0.182635	1	0.182635	1	0.182635	0.979592	0.182635
1	0.185629	1	0.185629	1	0.185629	0.979592	0.185629
1	0.188623	1	0.188623	1	0.188623	0.979592	0.191617
1	0.191617	1	0.191617	1	0.191617	0.979592	0.194611
1	0.194611	1	0.194611	1	0.194611	0.979592	0.197605
1	0.197605	1	0.197605	1	0.197605	0.979592	0.200599
1	0.200599	1	0.200599	1	0.200599	0.979592	0.206587
1	0.203593	1	0.203593	1	0.203593	0.979592	0.209581
1	0.206587	1	0.206587	1	0.206587	0.979592	0.215569
1	0.209581	1	0.209581	1	0.209581	0.979592	0.218563
1	0.212575	1	0.212575	1	0.212575	0.979592	0.221557
1	0.215569	1	0.215569	1	0.215569	0.979592	0.224551
1	0.218563	1	0.218563	1	0.218563	0.979592	0.230539
1	0.221557	1	0.221557	1	0.221557	0.979592	0.233533
1	0.224551	1	0.224551	1	0.224551	0.979592	0.236527
1	0.227545	1	0.227545	1	0.227545	0.979592	0.242515
1	0.230539	1	0.230539	1	0.230539	0.979592	0.245509
1	0.233533	1	0.233533	1	0.233533	0.979592	0.248503
1	0.236527	1	0.236527	1	0.236527	0.979592	0.251497
1	0.239521	1	0.239521	1	0.239521	0.979592	0.254491
1	0.242515	1	0.242515	1	0.242515	0.979592	0.257485
1	0.245509	1	0.245509	1	0.245509	0.979592	0.260479
1	0.248503	1	0.248503	1	0.248503	0.979592	0.263473
1	0.251497	1	0.251497	1	0.251497	0.979592	0.266467
1	0.254491	1	0.254491	1	0.254491	0.979592	0.269461
1	0.257485	1	0.257485	1	0.257485	0.979592	0.272455
1	0.260479	1	0.260479	1	0.260479	0.979592	0.275449
1	0.263473	1	0.263473	1	0.263473	0.979592	0.278443
1	0.266467	1	0.266467	1	0.266467	0.979592	0.281437
1	0.269461	1	0.269461	1	0.269461	0.979592	0.284431
1	0.272455	1	0.272455	1	0.272455	0.979592	0.287425
1	0.275449	1	0.275449	1	0.275449	0.979592	0.290419
1	0.278443	1	0.278443	1	0.278443	0.979592	0.293413
1	0.281437	1	0.281437	1	0.281437	0.979592	0.296407
0.979592	0.281437	1	0.284431	1	0.284431	0.979592	0.302395
0.979592	0.284431	1	0.287425	1	0.287425	0.979592	0.305389
0.979592	0.287425	1	0.290419	1	0.290419	0.979592	0.308383
0.979592	0.290419	1	0.293413	1	0.293413	0.979592	0.311377
0.979592	0.293413	1	0.296407	1	0.296407	0.959184	0.311377
0.979592	0.296407	1	0.299401	1	0.299401	0.959184	0.314371
0.979592	0.299401	1	0.302395	1	0.302395	0.959184	0.317365
0.979592	0.302395	1	0.305389	1	0.305389	0.959184	0.320359
0.979592	0.305389	1	0.308383	1	0.308383	0.959184	0.323353
0.979592	0.308383	1	0.311377	1	0.311377	0.959184	0.326347
0.979592	0.311377	1	0.314371	1	0.314371	0.959184	0.329341
0.979592	0.314371	1	0.317365	1	0.317365	0.959184	0.332335
0.979592	0.317365	1	0.320359	1	0.320359	0.959184	0.335329
0.979592	0.320359	1	0.323353	1	0.323353	0.959184	0.338323
0.979592	0.323353	1	0.326347	1	0.326347	0.959184	0.341317
0.979592	0.326347	1	0.329341	0.979592	0.326347	0.959184	0.344311
0.979592	0.329341	1	0.332335	0.979592	0.329341	0.959184	0.347305
0.979592	0.332335	1	0.335329	0.979592	0.332335	0.959184	0.350299
0.979592	0.335329	1	0.338323	0.979592	0.335329	0.959184	0.353293
0.979592	0.338323	1	0.341317	0.979592	0.338323	0.959184	0.356287
0.979592	0.341317	1	0.344311	0.979592	0.341317	0.959184	0.359281
0.979592	0.344311	1	0.347305	0.979592	0.344311	0.938776	0.359281
0.979592	0.347305	1	0.350299	0.979592	0.347305	0.938776	0.362275
0.979592	0.350299	1	0.353293	0.979592	0.350299	0.938776	0.365269
0.979592	0.353293	1	0.356287	0.979592	0.353293	0.938776	0.368263
0.979592	0.356287	1	0.359281	0.979592	0.356287	0.938776	0.371257
0.979592	0.359281	1	0.362275	0.979592	0.359281	0.938776	0.374251
0.979592	0.362275	1	0.365269	0.979592	0.362275	0.938776	0.377246
0.979592	0.365269	1	0.368263	0.979592	0.365269	0.938776	0.38024
0.979592	0.368263	1	0.371257	0.979592	0.368263	0.918367	0.38024
0.979592	0.371257	1	0.374251	0.979592	0.371257	0.918367	0.383234
0.979592	0.374251	1	0.377246	0.979592	0.374251	0.918367	0.386228
0.979592	0.377246	1	0.38024	0.979592	0.377246	0.918367	0.389222
0.979592	0.38024	1	0.383234	0.979592	0.38024	0.918367	0.392216
0.979592	0.383234	1	0.386228	0.979592	0.383234	0.918367	0.39521
0.979592	0.386228	1	0.389222	0.979592	0.386228	0.918367	0.398204
0.979592	0.389222	1	0.392216	0.979592	0.389222	0.918367	0.401198
0.979592	0.392216	1	0.39521	0.979592	0.392216	0.918367	0.404192
0.979592	0.39521	1	0.398204	0.979592	0.39521	0.918367	0.407186
0.979592	0.398204	1	0.401198	0.979592	0.398204	0.918367	0.41018
0.979592	0.401198	1	0.404192	0.979592	0.401198	0.918367	0.413174
0.979592	0.404192	1	0.407186	0.979592	0.404192	0.918367	0.416168
0.979592	0.407186	1	0.41018	0.979592	0.407186	0.918367	0.419162
0.979592	0.41018	1	0.413174	0.979592	0.41018	0.918367	0.422156
0.979592	0.413174	1	0.416168	0.979592	0.413174	0.918367	0.42515
0.979592	0.416168	1	0.419162	0.979592	0.416168	0.918367	0.428144
0.979592	0.419162	1	0.422156	0.979592	0.419162	0.918367	0.431138
0.979592	0.422156	1	0.42515	0.979592	0.422156	0.918367	0.434132
0.979592	0.42515	1	0.428144	0.979592	0.42515	0.918367	0.437126
0.979592	0.428144	1	0.431138	0.979592	0.428144	0.918367	0.44012
0.979592	0.431138	1	0.434132	0.979592	0.431138	0.918367	0.443114
0.979592	0.434132	1	0.437126	0.979592	0.434132	0.918367	0.446108
0.979592	0.437126	1	0.44012	0.979592	0.437126	0.918367	0.449102
0.979592	0.44012	1	0.443114	0.979592	0.44012	0.897959	0.449102
0.979592	0.443114	1	0.446108	0.979592	0.443114	0.897959	0.452096
0.979592	0.446108	1	0.449102	0.979592	0.446108	0.897959	0.45509
0.979592	0.449102	1	0.452096	0.979592	0.449102	0.897959	0.458084
0.979592	0.452096	1	0.45509	0.979592	0.452096	0.897959	0.461078
0.979592	0.45509	1	0.458084	0.979592	0.45509	0.897959	0.464072
0.979592	0.458084	1	0.461078	0.979592	0.458084	0.897959	0.467066
0.979592	0.461078	1	0.464072	0.979592	0.461078	0.897959	0.47006
0.979592	0.464072	1	0.467066	0.979592	0.464072	0.877551	0.47006
0.979592	0.467066	1	0.47006	0.979592	0.467066	0.877551	0.473054
0.979592	0.47006	1	0.473054	0.979592	0.47006	0.877551	0.476048
0.979592	0.473054	1	0.476048	0.979592	0.473054	0.877551	0.479042
0.979592	0.476048	1	0.479042	0.979592	0.476048	0.877551	0.482036
0.979592	0.479042	1	0.482036	0.979592	0.479042	0.877551	0.48503
0.979592	0.482036	1	0.48503	0.979592	0.482036	0.857143	0.48503
0.979592	0.48503	1	0.488024	0.979592	0.48503	0.857143	0.488024
0.979592	0.488024	1	0.491018	0.979592	0.488024	0.857143	0.491018
0.979592	0.491018	1	0.494012	0.979592	0.491018	0.857143	0.494012
0.979592	0.494012	1	0.497006	0.979592	0.494012	0.857143	0.497006
0.979592	0.497006	1	0.5	0.979592	0.497006	0.836735	0.497006
0.979592	0.5	1	0.502994	0.979592	0.5	0.836735	0.5
0.979592	0.502994	1	0.505988	0.979592	0.502994	0.836735	0.502994
0.979592	0.505988	1	0.508982	0.979592	0.505988	0.836735	0.505988
0.979592	0.508982	1	0.511976	0.979592	0.508982	0.836735	0.508982
0.979592	0.511976	1	0.51497	0.979592	0.511976	0.836735	0.511976
0.979592	0.51497	1	0.517964	0.979592	0.51497	0.836735	0.51497
0.979592	0.517964	1	0.520958	0.979592	0.517964	0.836735	0.517964
0.979592	0.520958	1	0.523952	0.979592	0.520958	0.816327	0.517964
0.979592	0.523952	1	0.526946	0.979592	0.523952	0.816327	0.520958
0.979592	0.526946	1	0.52994	0.979592	0.526946	0.816327	0.523952
0.979592	0.52994	1	0.532934	0.979592	0.52994	0.816327	0.526946
0.979592	0.532934	1	0.535928	0.979592	0.532934	0.816327	0.52994
0.979592	0.535928	1	0.538922	0.979592	0.535928	0.816327	0.532934
0.979592	0.538922	1	0.541916	0.979592	0.538922	0.816327	0.535928
0.979592	0.541916	1	0.54491	0.979592	0.541916	0.816327	0.538922
0.979592	0.54491	1	0.547904	0.979592	0.54491	0.816327	0.541916
0.979592	0.547904	1	0.550898	0.979592	0.547904	0.816327	0.54491
0.979592	0.550898	1	0.553892	0.979592	0.550898	0.816327	0.547904
0.979592	0.553892	1	0.556886	0.979592	0.553892	0.816327	0.550898
0.979592	0.556886	1	0.55988	0.979592	0.556886	0.816327	0.553892
0.979592	0.55988	1	0.562874	0.979592	0.55988	0.816327	0.556886
0.979592	0.562874	1	0.565868	0.979592	0.562874	0.816327	0.55988
0.979592	0.565868	1	0.568862	0.979592	0.565868	0.816327	0.562874
0.979592	0.568862	1	0.571856	0.959184	0.565868	0.816327	0.568862
0.979592	0.571856	1	0.57485	0.959184	0.568862	0.816327	0.571856
0.979592	0.57485	1	0.577844	0.959184	0.571856	0.795918	0.571856
0.979592	0.577844	1	0.580838	0.959184	0.57485	0.795918	0.57485
0.979592	0.580838	1	0.583832	0.959184	0.577844	0.795918	0.577844
0.979592	0.583832	1	0.586826	0.959184	0.580838	0.795918	0.580838
0.979592	0.586826	0.979592	0.586826	0.959184	0.583832	0.795918	0.583832
0.979592	0.58982	0.979592	0.58982	0.959184	0.586826	0.795918	0.586826
0.979592	0.592814	0.979592	0.592814	0.959184	0.58982	0.77551	0.586826
0.979592	0.595808	0.979592	0.595808	0.959184	0.592814	0.77551	0.58982
0.979592	0.598802	0.979592	0.598802	0.959184	0.595808	0.77551	0.592814
0.979592	0.601796	0.979592	0.601796	0.959184	0.598802	0.77551	0.595808
0.979592	0.60479	0.979592	0.60479	0.959184	0.601796	0.77551	0.598802
0.979592	0.607784	0.979592	0.607784	0.959184	0.60479	0.77551	0.601796
0.979592	0.610778	0.979592	0.610778	0.959184	0.607784	0.77551	0.60479
0.979592	0.613772	0.979592	0.613772	0.959184	0.610778	0.77551	0.607784
0.979592	0.616766	0.979592	0.616766	0.959184	0.613772	0.77551	0.610778
0.979592	0.61976	0.979592	0.61976	0.959184	0.616766	0.755102	0.610778
0.979592	0.622754	0.979592	0.622754	0.959184	0.61976	0.755102	0.613772
0.979592	0.625749	0.979592	0.625749	0.959184	0.622754	0.755102	0.616766
0.959184	0.625749	0.979592	0.628743	0.959184	0.625749	0.755102	0.61976
0.959184	0.628743	0.979592	0.631737	0.959184	0.628743	0.755102	0.622754
0.959184	0.631737	0.979592	0.634731	0.959184	0.631737	0.755102	0.625749
0.959184	0.634731	0.979592	0.637725	0.959184	0.634731	0.755102	0.628743
0.959184	0.637725	0.979592	0.640719	0.959184	0.637725	0.734694	0.631737
0.959184	0.640719	0.979592	0.643713	0.959184	0.640719	0.734694	0.634731
0.959184	0.643713	0.979592	0.646707	0.959184	0.643713	0.734694	0.637725
0.959184	0.646707	0.979592	0.649701	0.959184	0.646707	0.734694	0.640719
0.959184	0.649701	0.979592	0.652695	0.959184	0.649701	0.734694	0.643713
0.959184	0.652695	0.979592	0.655689	0.959184	0.652695	0.734694	0.646707
0.959184	0.655689	0.979592	0.658683	0.959184	0.655689	0.734694	0.649701
0.959184	0.658683	0.979592	0.661677	0.959184	0.658683	0.734694	0.652695
0.959184	0.661677	0.979592	0.664671	0.959184	0.661677	0.734694	0.655689
0.959184	0.664671	0.979592	0.667665	0.959184	0.664671	0.734694	0.658683
0.959184	0.667665	0.979592	0.670659	0.959184	0.667665	0.734694	0.661677
0.959184	0.670659	0.979592	0.673653	0.959184	0.670659	0.734694	0.664671
0.959184	0.673653	0.979592	0.676647	0.959184	0.673653	0.734694	0.667665
0.959184	0.676647	0.979592	0.679641	0.959184	0.676647	0.734694	0.670659
0.959184	0.679641	0.979592	0.682635	0.959184	0.679641	0.734694	0.673653
0.959184	0.682635	0.979592	0.685629	0.959184	0.682635	0.734694	0.676647
0.959184	0.685629	0.959184	0.685629	0.959184	0.685629	0.734694	0.679641
0.959184	0.688623	0.959184	0.688623	0.959184	0.688623	0.734694	0.682635
0.959184	0.691617	0.959184	0.691617	0.959184	0.691617	0.734694	0.685629
0.959184	0.694611	0.959184	0.694611	0.959184	0.694611	0.734694	0.688623
0.959184	0.697605	0.959184	0.697605	0.959184	0.697605	0.734694	0.691617
0.959184	0.700599	0.959184	0.700599	0.959184	0.700599	0.734694	0.694611
0.959184	0.703593	0.959184	0.703593	0.959184	0.703593	0.734694	0.697605
0.959184	0.706587	0.938776	0.703593	0.959184	0.706587	0.714286	0.697605
0.959184	0.709581	0.918367	0.703593	0.959184	0.709581	0.714286	0.700599
0.959184	0.712575	0.918367	0.706587	0.959184	0.712575	0.693878	0.700599
0.959184	0.715569	0.918367	0.709581	0.959184	0.715569	0.693878	0.703593
0.959184	0.718563	0.918367	0.712575	0.959184	0.718563	0.673469	0.703593
0.959184	0.721557	0.918367	0.715569	0.959184	0.721557	0.673469	0.706587
0.959184	0.724551	0.918367	0.718563	0.959184	0.724551	0.673469	0.709581
0.959184	0.727545	0.918367	0.721557	0.938776	0.724551	0.673469	0.712575
0.959184	0.730539	0.918367	0.724551	0.938776	0.727545	0.653061	0.712575
0.959184	0.733533	0.918367	0.727545	0.938776	0.730539	0.653061	0.715569
0.959184	0.736527	0.918367	0.730539	0.938776	0.733533	0.653061	0.718563
0.959184	0.739521	0.897959	0.730539	0.918367	0.733533	0.653061	0.721557
0.959184	0.742515	0.897959	0.733533	0.918367	0.736527	0.653061	0.724551
0.959184	0.745509	0.897959	0.736527	0.918367	0.739521	0.632653	0.724551
0.959184	0.748503	0.897959	0.739521	0.918367	0.742515	0.632653	0.727545
0.959184	0.751497	0.897959	0.742515	0.918367	0.745509	0.632653	0.730539
0.959184	0.754491	0.897959	0.745509	0.918367	0.748503	0.632653	0.733533
0.959184	0.757485	0.897959	0.748503	0.918367	0.751497	0.632653	0.736527
0.959184	0.760479	0.897959	0.751497	0.918367	0.754491	0.612245	0.736527
0.959184	0.763473	0.877551	0.751497	0.918367	0.757485	0.612245	0.739521
0.959184	0.766467	0.857143	0.751497	0.918367	0.760479	0.612245	0.745509
0.959184	0.769461	0.857143	0.754491	0.918367	0.763473	0.612245	0.748503
0.959184	0.772455	0.857143	0.757485	0.918367	0.766467	0.612245	0.751497
0.959184	0.775449	0.857143	0.760479	0.918367	0.769461	0.612245	0.754491
0.959184	0.778443	0.836735	0.760479	0.918367	0.772455	0.612245	0.757485
0.959184	0.781437	0.816327	0.760479	0.918367	0.775449	0.612245	0.760479
0.959184	0.784431	0.816327	0.763473	0.918367	0.778443	0.612245	0.763473
0.959184	0.787425	0.816327	0.766467	0.918367	0.781437	0.612245	0.766467
0.959184	0.790419	0.816327	0.769461	0.918367	0.784431	0.612245	0.769461
0.959184	0.793413	0.816327	0.772455	0.918367	0.787425	0.591837	0.769461
0.959184	0.796407	0.795918	0.772455	0.918367	0.790419	0.571429	0.769461
0.938776	0.796407	0.795918	0.775449	0.897959	0.790419	0.571429	0.772455
0.918367	0.796407	0.795918	0.778443	0.897959	0.793413	0.571429	0.775449
0.918367	0.799401	0.77551	0.778443	0.897959	0.796407	0.571429	0.778443
0.918367	0.802395	0.755102	0.778443	0.897959	0.799401	0.571429	0.781437
0.918367	0.805389	0.755102	0.781437	0.877551	0.799401	0.571429	0.784431
0.918367	0.808383	0.755102	0.784431	0.877551	0.802395	0.571429	0.787425
0.918367	0.811377	0.755102	0.787425	0.877551	0.805389	0.571429	0.790419
0.918367	0.814371	0.734694	0.787425	0.877551	0.808383	0.571429	0.793413
0.918367	0.817365	0.734694	0.790419	0.877551	0.811377	0.571429	0.796407
0.918367	0.820359	0.734694	0.793413	0.877551	0.814371	0.571429	0.799401
0.897959	0.820359	0.734694	0.796407	0.857143	0.814371	0.571429	0.802395
0.897959	0.823353	0.714286	0.796407	0.857143	0.817365	0.571429	0.805389
0.897959	0.826347	0.714286	0.799401	0.836735	0.817365	0.55102	0.805389
0.897959	0.829341	0.714286	0.802395	0.836735	0.820359	0.530612	0.805389
0.897959	0.832335	0.714286	0.805389	0.836735	0.823353	0.530612	0.808383
0.897959	0.835329	0.693878	0.805389	0.836735	0.826347	0.510204	0.808383
0.897959	0.838323	0.693878	0.808383	0.836735	0.829341	0.510204	0.811377
0.897959	0.841317	0.693878	0.811377	0.836735	0.832335	0.510204	0.814371
0.897959	0.844311	0.693878	0.814371	0.836735	0.835329	0.510204	0.817365
0.897959	0.847305	0.693878	0.817365	0.836735	0.838323	0.489796	0.817365
0.897959	0.850299	0.673469	0.817365	0.836735	0.841317	0.489796	0.820359
0.897959	0.853293	0.673469	0.820359	0.836735	0.844311	0.489796	0.823353
0.897959	0.856287	0.673469	0.823353	0.836735	0.847305	0.489796	0.826347
0.897959	0.859281	0.653061	0.823353	0.816327	0.847305	0.489796	0.829341
0.897959	0.862275	0.653061	0.826347	0.795918	0.847305	0.489796	0.832335
0.897959	0.865269	0.653061	0.829341	0.795918	0.850299	0.489796	0.835329
0.897959	0.868263	0.632653	0.829341	0.795918	0.853293	0.469388	0.835329
0.897959	0.871257	0.632653	0.832335	0.795918	0.856287	0.44898	0.835329
0.897959	0.874251	0.612245	0.832335	0.795918	0.859281	0.44898	0.838323
0.897959	0.877246	0.612245	0.835329	0.795918	0.862275	0.44898	0.841317
0.897959	0.88024	0.612245	0.838323	0.795918	0.865269	0.44898	0.844311
0.897959	0.883234	0.612245	0.841317	0.795918	0.868263	0.44898	0.847305
0.897959	0.886228	0.612245	0.844311	0.795918	0.871257	0.44898	0.850299
0.897959	0.889222	0.612245	0.847305	0.795918	0.874251	0.44898	0.853293
0.897959	0.892216	0.612245	0.850299	0.77551	0.874251	0.428571	0.853293
0.897959	0.89521	0.612245	0.853293	0.77551	0.877246	0.428571	0.856287
0.897959	0.898204	0.612245	0.856287	0.77551	0.88024	0.408163	0.856287
0.897959	0.901198	0.612245	0.859281	0.77551	0.883234	0.408163	0.859281
0.897959	0.904192	0.591837	0.859281	0.77551	0.886228	0.387755	0.859281
0.897959	0.907186	0.591837	0.862275	0.77551	0.889222	0.387755	0.862275
0.897959	0.91018	0.591837	0.865269	0.77551	0.892216	0.387755	0.865269
0.897959	0.913174	0.591837	0.868263	0.755102	0.892216	0.367347	0.865269
0.897959	0.916168	0.591837	0.871257	0.755102	0.89521	0.367347	0.868263
0.897959	0.919162	0.591837	0.874251	0.734694	0.89521	0.346939	0.868263
0.897959	0.922156	0.591837	0.877246	0.734694	0.898204	0.346939	0.871257
0.897959	0.92515	0.571429	0.877246	0.734694	0.901198	0.346939	0.874251
0.897959	0.928144	0.571429	0.88024	0.734694	0.904192	0.346939	0.877246
0.897959	0.931138	0.571429	0.883234	0.714286	0.904192	0.326531	0.877246
0.897959	0.934132	0.55102	0.883234	0.693878	0.904192	0.326531	0.88024
0.897959	0.937126	0.530612	0.883234	0.673469	0.904192	0.326531	0.883234
0.897959	0.94012	0.530612	0.886228	0.673469	0.907186	0.326531	0.886228
0.897959	0.943114	0.530612	0.889222	0.673469	0.91018	0.306122	0.886228
0.897959	0.946108	0.530612	0.892216	0.653061	0.91018	0.306122	0.889222
0.897959	0.949102	0.530612	0.89521	0.632653	0.91018	0.306122	0.892216
0.897959	0.952096	0.530612	0.898204	0.632653	0.913174	0.285714	0.892216
0.897959	0.95509	0.530612	0.901198	0.632653	0.916168	0.285714	0.89521
0.897959	0.958084	0.510204	0.901198	0.632653	0.919162	0.285714	0.898204
0.897959	0.961078	0.510204	0.904192	0.612245	0.919162	0.265306	0.898204
0.877551	0.961078	0.510204	0.907186	0.612245	0.922156	0.265306	0.901198
0.857143	0.961078	0.489796	0.907186	0.612245	0.92515	0.265306	0.904192
0.857143	0.964072	0.469388	0.907186	0.612245	0.928144	0.265306	0.907186
0.857143	0.967066	0.469388	0.91018	0.612245	0.931138	0.265306	0.91018
0.836735	0.967066	0.44898	0.91018	0.612245	0.934132	0.244898	0.91018
0.816327	0.967066	0.428571	0.91018	0.591837	0.934132	0.244898	0.913174
0.816327	0.97006	0.408163	0.91018	0.591837	0.937126	0.244898	0.916168
0.816327	0.973054	0.408163	0.913174	0.591837	0.94012	0.22449	0.916168
0.816327	0.976048	0.408163	0.916168	0.571429	0.94012	0.22449	0.919162
0.795918	0.976048	0.408163	0.919162	0.571429	0.943114	0.22449	0.922156
0.77551	0.976048	0.408163	0.922156	0.571429	0.946108	0.22449	0.92515
0.755102	0.976048	0.387755	0.922156	0.55102	0.946108	0.22449	0.928144
0.755102	0.979042	0.367347	0.922156	0.55102	0.949102	0.204082	0.928144
0.755102	0.982036	0.346939	0.922156	0.530612	0.949102	0.204082	0.931138
0.734694	0.982036	0.346939	0.92515	0.510204	0.949102	0.204082	0.934132
0.734694	0.98503	0.346939	0.928144	0.510204	0.952096	0.204082	0.937126
0.714286	0.98503	0.346939	0.931138	0.510204	0.95509	0.183673	0.937126
0.693878	0.98503	0.346939	0.934132	0.510204	0.958084	0.163265	0.937126
0.693878	0.988024	0.346939	0.937126	0.489796	0.958084	0.163265	0.94012
0.673469	0.988024	0.326531	0.937126	0.489796	0.961078	0.163265	0.943114
0.653061	0.988024	0.326531	0.94012	0.469388	0.961078	0.163265	0.946108
0.632653	0.988024	0.306122	0.94012	0.44898	0.961078	0.142857	0.946108
0.632653	0.991018	0.306122	0.943114	0.44898	0.964072	0.142857	0.949102
0.612245	0.991018	0.306122	0.946108	0.428571	0.964072	0.142857	0.952096
0.612245	0.994012	0.306122	0.949102	0.408163	0.964072	0.142857	0.95509
0.591837	0.994012	0.306122	0.952096	0.408163	0.967066	0.142857	0.958084
0.571429	0.994012	0.306122	0.95509	0.408163	0.97006	0.122449	0.958084
0.55102	0.994012	0.285714	0.95509	0.387755	0.97006	0.102041	0.958084
0.530612	0.994012	0.265306	0.95509	0.387755	0.973054	0.102041	0.961078
0.510204	0.994012	0.244898	0.95509	0.367347	0.973054	0.102041	0.964072
0.489796	0.994012	0.244898	0.958084	0.346939	0.973054	0.102041	0.967066
0.469388	0.994012	0.244898	0.961078	0.346939	0.976048	0.102041	0.97006
0.469388	0.997006	0.244898	0.964072	0.326531	0.976048	0.102041	0.973054
0.44898	0.997006	0.22449	0.964072	0.306122	0.976048	0.0816327	0.973054
0.428571	0.997006	0.22449	0.967066	0.306122	0.979042	0.0816327	0.976048
0.408163	0.997006	0.22449	0.97006	0.306122	0.982036	0.0612245	0.976048
0.387755	0.997006	0.22449	0.973054	0.285714	0.982036	0.0408163	0.976048
0.367347	0.997006	0.22449	0.976048	0.285714	0.98503	0.0204082	0.976048
0.346939	0.997006	0.22449	0.979042	0.285714	0.988024	0.0204082	0.979042
0.326531	0.997006	0.22449	0.982036	0.285714	0.991018	0.0204082	0.982036
0.306122	0.997006	0.22449	0.98503	0.285714	0.994012	0.0204082	0.98503
0.285714	0.997006	0.22449	0.988024	0.285714	0.997006	0.0204082	0.988024
0.265306	0.997006	0.204082	0.988024	0.265306	0.997006	0.0204082	0.991018
0.244898	0.997006	0.183673	0.988024	0.244898	0.997006	0.0204082	0.994012
0.22449	0.997006	0.163265	0.988024	0.22449	0.997006	0	0.994012
0.204082	0.997006	0.142857	0.988024	0.22449	1	0	0.997006
0.183673	0.997006	0.122449	0.988024	0.204082	1	0	1
0.163265	0.997006	0.102041	0.988024	0.183673	1
0.142857	0.997006	0.0816327	0.988024	0.163265	1
0.122449	0.997006	0.0612245	0.988024	0.142857	1
0.122449	1	0.0612245	0.991018	0.122449	1
0.102041	1	0.0408163	0.991018	0.102041	1
0.0816327	1	0.0408163	0.994012	0.0816327	1
0.0612245	1	0.0204082	0.994012	0.0612245	1
0.0408163	1	0	0.994012	0.0408163	1
0.0204082	1	0	0.997006	0.0204082	1
0	1	0	1	0	1

## Sheet: Fig, 3B
sensitivities_DLNMS	specificities_DLNMS	sensitivities_PET model	specificities_PET model	sensitivities_CT model	specificities_CT model	sensitivities_Clinical model	specificities_Clinical model	sensitivities_Senior physicians	specificities_Senior physicians	sensitivities_Junior physicians	specificities_Junior physicians
1	0	1	0	1	0	1	0	1	0	1	0
1	0.00282486	1	0.00282486	1	0.0536723	1	0.00282486	0.551724	0.776836	0.310345	0.793785
1	0.00564972	1	0.00564972	1	0.0621469	1	0.00564972	0.206897	0.946328	0.103448	0.954802
1	0.00847458	1	0.00847458	1	0.0677966	1	0.00847458	0.0344828	0.988701	0.0344828	0.997175
1	0.0112994	1	0.0112994	1	0.0734463	1	0.0112994	0	1	0	1
1	0.0141243	1	0.0141243	1	0.0762712	1	0.0141243
1	0.0169492	1	0.0169492	1	0.079096	1	0.0169492
1	0.019774	1	0.019774	1	0.0819209	1	0.019774
1	0.0225989	1	0.0225989	1	0.0847458	1	0.0225989
1	0.0254237	1	0.0254237	1	0.0875706	1	0.0254237
1	0.0282486	1	0.0282486	1	0.0903955	1	0.0282486
1	0.0310734	1	0.0310734	1	0.0932203	1	0.0310734
1	0.0338983	1	0.0338983	1	0.0960452	1	0.0338983
1	0.0367232	1	0.0367232	1	0.0988701	1	0.0367232
1	0.039548	1	0.039548	1	0.101695	1	0.039548
1	0.0423729	1	0.0423729	1	0.10452	1	0.0423729
1	0.0451977	1	0.0451977	1	0.107345	1	0.0451977
1	0.0480226	1	0.0480226	1	0.110169	1	0.0480226
1	0.0508475	1	0.0508475	1	0.112994	1	0.0508475
1	0.0536723	1	0.0536723	1	0.115819	1	0.0536723
1	0.0564972	1	0.0564972	1	0.118644	1	0.0564972
1	0.059322	1	0.059322	1	0.121469	1	0.059322
1	0.0649718	1	0.0621469	1	0.124294	1	0.0621469
1	0.0677966	1	0.0649718	1	0.127119	1	0.0649718
1	0.0706215	1	0.0677966	1	0.129944	1	0.0677966
1	0.0734463	1	0.0706215	1	0.132768	1	0.0706215
1	0.0762712	1	0.0734463	1	0.135593	1	0.0734463
1	0.079096	1	0.0762712	1	0.138418	1	0.0762712
1	0.0819209	1	0.079096	1	0.141243	1	0.079096
1	0.0847458	1	0.0819209	1	0.144068	1	0.0819209
1	0.0875706	1	0.0847458	1	0.146893	1	0.0847458
1	0.0903955	1	0.0875706	1	0.149718	1	0.0875706
1	0.0932203	1	0.0903955	1	0.152542	1	0.0903955
1	0.0960452	1	0.0932203	1	0.155367	1	0.0932203
1	0.0988701	1	0.0960452	1	0.158192	1	0.0960452
1	0.101695	1	0.0988701	1	0.161017	1	0.0988701
1	0.10452	1	0.101695	1	0.163842	1	0.101695
1	0.107345	1	0.10452	1	0.166667	1	0.10452
1	0.110169	1	0.107345	1	0.169492	1	0.107345
1	0.112994	1	0.110169	1	0.172316	1	0.110169
1	0.115819	1	0.112994	1	0.175141	1	0.112994
1	0.118644	1	0.115819	1	0.177966	1	0.115819
1	0.121469	1	0.118644	1	0.180791	1	0.118644
1	0.124294	1	0.121469	1	0.183616	1	0.121469
1	0.127119	1	0.124294	1	0.186441	1	0.124294
1	0.129944	1	0.127119	1	0.189266	1	0.127119
1	0.132768	1	0.129944	1	0.19209	1	0.129944
1	0.135593	1	0.132768	1	0.194915	1	0.132768
1	0.138418	1	0.135593	1	0.19774	1	0.135593
1	0.141243	1	0.138418	1	0.200565	1	0.138418
1	0.144068	1	0.141243	1	0.20339	1	0.141243
1	0.146893	1	0.144068	1	0.206215	1	0.144068
1	0.149718	1	0.146893	1	0.20904	1	0.146893
1	0.152542	1	0.149718	1	0.214689	1	0.149718
1	0.155367	1	0.152542	1	0.217514	1	0.152542
1	0.158192	1	0.155367	1	0.220339	1	0.155367
1	0.161017	1	0.158192	1	0.223164	1	0.158192
1	0.163842	1	0.161017	1	0.225989	1	0.161017
1	0.166667	1	0.163842	1	0.228814	1	0.163842
1	0.169492	1	0.166667	1	0.231638	1	0.166667
1	0.172316	1	0.169492	1	0.237288	1	0.169492
1	0.175141	1	0.172316	1	0.240113	1	0.172316
1	0.177966	1	0.175141	0.965517	0.240113	1	0.175141
1	0.180791	1	0.177966	0.965517	0.242938	1	0.177966
1	0.183616	1	0.180791	0.965517	0.245763	1	0.180791
1	0.186441	1	0.183616	0.965517	0.248588	1	0.183616
1	0.189266	1	0.186441	0.965517	0.251412	1	0.186441
1	0.19209	1	0.189266	0.965517	0.254237	1	0.189266
1	0.194915	1	0.19209	0.965517	0.257062	1	0.19209
1	0.19774	1	0.194915	0.965517	0.259887	1	0.194915
1	0.200565	1	0.19774	0.965517	0.262712	1	0.19774
1	0.20339	1	0.200565	0.965517	0.265537	1	0.200565
1	0.206215	0.965517	0.200565	0.965517	0.268362	1	0.20339
1	0.20904	0.965517	0.20339	0.965517	0.271186	1	0.206215
1	0.211864	0.965517	0.206215	0.965517	0.274011	1	0.20904
1	0.214689	0.965517	0.20904	0.965517	0.276836	1	0.211864
1	0.217514	0.965517	0.211864	0.965517	0.279661	0.965517	0.211864
1	0.220339	0.965517	0.214689	0.965517	0.282486	0.965517	0.214689
1	0.223164	0.965517	0.217514	0.965517	0.285311	0.965517	0.217514
1	0.225989	0.965517	0.220339	0.965517	0.288136	0.965517	0.220339
1	0.228814	0.965517	0.223164	0.965517	0.29096	0.965517	0.223164
1	0.231638	0.965517	0.225989	0.965517	0.293785	0.965517	0.225989
1	0.234463	0.965517	0.228814	0.965517	0.29661	0.965517	0.228814
1	0.237288	0.965517	0.231638	0.965517	0.299435	0.965517	0.231638
1	0.240113	0.965517	0.234463	0.965517	0.30226	0.965517	0.234463
1	0.242938	0.965517	0.237288	0.965517	0.305085	0.965517	0.237288
1	0.245763	0.965517	0.240113	0.965517	0.30791	0.931034	0.237288
1	0.248588	0.965517	0.242938	0.965517	0.310734	0.931034	0.240113
1	0.251412	0.965517	0.245763	0.965517	0.313559	0.931034	0.242938
1	0.254237	0.965517	0.248588	0.965517	0.316384	0.931034	0.245763
1	0.257062	0.965517	0.251412	0.965517	0.319209	0.931034	0.248588
1	0.259887	0.965517	0.254237	0.965517	0.322034	0.931034	0.251412
1	0.262712	0.965517	0.257062	0.965517	0.324859	0.931034	0.254237
1	0.265537	0.965517	0.259887	0.965517	0.327684	0.931034	0.257062
1	0.268362	0.965517	0.262712	0.965517	0.330508	0.931034	0.259887
1	0.271186	0.965517	0.265537	0.965517	0.333333	0.931034	0.262712
1	0.274011	0.965517	0.268362	0.965517	0.336158	0.931034	0.265537
1	0.276836	0.965517	0.271186	0.965517	0.338983	0.931034	0.268362
1	0.279661	0.965517	0.274011	0.965517	0.341808	0.931034	0.271186
1	0.282486	0.965517	0.276836	0.965517	0.344633	0.931034	0.274011
1	0.285311	0.965517	0.279661	0.965517	0.347458	0.931034	0.276836
1	0.288136	0.965517	0.282486	0.965517	0.350282	0.931034	0.279661
1	0.29096	0.965517	0.285311	0.965517	0.353107	0.931034	0.282486
1	0.293785	0.965517	0.288136	0.965517	0.355932	0.931034	0.285311
1	0.29661	0.965517	0.29096	0.965517	0.358757	0.931034	0.288136
1	0.299435	0.965517	0.293785	0.965517	0.361582	0.931034	0.29096
1	0.30226	0.965517	0.29661	0.965517	0.364407	0.931034	0.293785
1	0.305085	0.965517	0.299435	0.965517	0.367232	0.931034	0.29661
1	0.30791	0.965517	0.30226	0.965517	0.370056	0.931034	0.299435
1	0.310734	0.965517	0.305085	0.965517	0.372881	0.931034	0.30226
1	0.313559	0.965517	0.30791	0.965517	0.375706	0.931034	0.305085
1	0.316384	0.965517	0.310734	0.965517	0.378531	0.931034	0.30791
1	0.319209	0.965517	0.313559	0.965517	0.381356	0.931034	0.310734
1	0.322034	0.965517	0.316384	0.965517	0.384181	0.931034	0.313559
1	0.324859	0.965517	0.319209	0.965517	0.387006	0.931034	0.316384
1	0.327684	0.965517	0.322034	0.965517	0.389831	0.931034	0.319209
1	0.330508	0.965517	0.324859	0.965517	0.392655	0.931034	0.322034
1	0.333333	0.965517	0.327684	0.965517	0.39548	0.931034	0.324859
1	0.336158	0.965517	0.330508	0.965517	0.398305	0.931034	0.327684
1	0.338983	0.965517	0.333333	0.965517	0.40113	0.931034	0.330508
1	0.341808	0.965517	0.336158	0.965517	0.403955	0.931034	0.333333
1	0.344633	0.965517	0.338983	0.965517	0.40678	0.931034	0.336158
1	0.347458	0.965517	0.341808	0.965517	0.409605	0.896552	0.336158
1	0.350282	0.965517	0.344633	0.965517	0.412429	0.896552	0.338983
1	0.353107	0.965517	0.347458	0.965517	0.415254	0.896552	0.341808
1	0.355932	0.965517	0.350282	0.965517	0.418079	0.896552	0.344633
1	0.358757	0.965517	0.353107	0.965517	0.423729	0.896552	0.347458
1	0.361582	0.965517	0.355932	0.965517	0.426554	0.896552	0.350282
1	0.364407	0.965517	0.358757	0.965517	0.429379	0.896552	0.353107
1	0.367232	0.965517	0.361582	0.965517	0.432203	0.896552	0.355932
1	0.370056	0.965517	0.364407	0.965517	0.435028	0.896552	0.358757
1	0.372881	0.965517	0.367232	0.965517	0.437853	0.896552	0.361582
1	0.375706	0.965517	0.370056	0.965517	0.440678	0.896552	0.364407
1	0.378531	0.965517	0.372881	0.965517	0.443503	0.896552	0.367232
1	0.381356	0.965517	0.375706	0.965517	0.446328	0.862069	0.367232
1	0.384181	0.965517	0.378531	0.965517	0.449153	0.862069	0.370056
1	0.387006	0.965517	0.381356	0.965517	0.451977	0.862069	0.372881
1	0.389831	0.965517	0.384181	0.965517	0.454802	0.862069	0.375706
1	0.392655	0.931034	0.384181	0.965517	0.457627	0.862069	0.378531
1	0.39548	0.931034	0.387006	0.965517	0.460452	0.862069	0.381356
1	0.398305	0.931034	0.389831	0.965517	0.463277	0.862069	0.384181
1	0.40113	0.931034	0.392655	0.965517	0.466102	0.862069	0.387006
1	0.403955	0.931034	0.39548	0.965517	0.468927	0.862069	0.389831
1	0.40678	0.931034	0.398305	0.965517	0.471751	0.862069	0.392655
1	0.409605	0.931034	0.40113	0.965517	0.474576	0.862069	0.39548
1	0.412429	0.931034	0.403955	0.965517	0.477401	0.862069	0.398305
1	0.415254	0.931034	0.40678	0.965517	0.480226	0.862069	0.40113
1	0.418079	0.931034	0.409605	0.965517	0.483051	0.827586	0.40113
1	0.420904	0.931034	0.412429	0.965517	0.485876	0.827586	0.403955
1	0.423729	0.931034	0.415254	0.965517	0.488701	0.827586	0.40678
1	0.426554	0.931034	0.418079	0.965517	0.491525	0.827586	0.409605
1	0.429379	0.931034	0.420904	0.965517	0.49435	0.827586	0.412429
1	0.432203	0.931034	0.423729	0.965517	0.497175	0.827586	0.415254
1	0.435028	0.931034	0.426554	0.965517	0.5	0.827586	0.418079
1	0.437853	0.931034	0.429379	0.965517	0.502825	0.793103	0.418079
1	0.440678	0.931034	0.432203	0.965517	0.50565	0.758621	0.418079
1	0.443503	0.931034	0.435028	0.965517	0.508475	0.758621	0.420904
1	0.446328	0.931034	0.437853	0.965517	0.511299	0.758621	0.423729
1	0.449153	0.931034	0.440678	0.965517	0.514124	0.758621	0.426554
1	0.451977	0.931034	0.443503	0.965517	0.516949	0.758621	0.429379
1	0.454802	0.931034	0.446328	0.965517	0.519774	0.758621	0.432203
1	0.457627	0.931034	0.449153	0.965517	0.522599	0.758621	0.435028
1	0.460452	0.931034	0.451977	0.965517	0.525424	0.758621	0.437853
1	0.463277	0.896552	0.451977	0.965517	0.528249	0.758621	0.440678
1	0.466102	0.896552	0.454802	0.965517	0.531073	0.758621	0.443503
1	0.468927	0.896552	0.457627	0.965517	0.533898	0.758621	0.446328
1	0.471751	0.896552	0.460452	0.965517	0.536723	0.758621	0.449153
1	0.474576	0.896552	0.463277	0.965517	0.539548	0.758621	0.451977
1	0.477401	0.896552	0.466102	0.965517	0.542373	0.758621	0.454802
1	0.480226	0.896552	0.468927	0.965517	0.545198	0.758621	0.457627
1	0.483051	0.896552	0.471751	0.965517	0.548023	0.758621	0.460452
1	0.485876	0.896552	0.474576	0.965517	0.550847	0.758621	0.463277
1	0.488701	0.896552	0.477401	0.965517	0.553672	0.758621	0.466102
1	0.491525	0.896552	0.480226	0.965517	0.556497	0.758621	0.468927
1	0.49435	0.896552	0.483051	0.965517	0.559322	0.758621	0.471751
1	0.497175	0.896552	0.485876	0.965517	0.562147	0.758621	0.474576
1	0.5	0.896552	0.488701	0.965517	0.564972	0.758621	0.477401
1	0.502825	0.896552	0.491525	0.965517	0.567797	0.758621	0.480226
1	0.50565	0.896552	0.49435	0.965517	0.570621	0.758621	0.483051
1	0.508475	0.896552	0.497175	0.965517	0.573446	0.758621	0.485876
1	0.511299	0.896552	0.5	0.965517	0.576271	0.758621	0.488701
1	0.514124	0.896552	0.502825	0.965517	0.579096	0.758621	0.491525
1	0.516949	0.896552	0.50565	0.965517	0.581921	0.758621	0.49435
1	0.519774	0.896552	0.508475	0.965517	0.584746	0.758621	0.497175
1	0.522599	0.896552	0.511299	0.965517	0.587571	0.758621	0.5
1	0.525424	0.896552	0.514124	0.965517	0.590395	0.758621	0.502825
1	0.528249	0.896552	0.516949	0.965517	0.59322	0.758621	0.50565
1	0.531073	0.896552	0.519774	0.965517	0.596045	0.758621	0.508475
1	0.533898	0.896552	0.522599	0.965517	0.59887	0.758621	0.511299
1	0.536723	0.896552	0.525424	0.965517	0.601695	0.758621	0.514124
1	0.539548	0.896552	0.528249	0.965517	0.60452	0.758621	0.516949
1	0.542373	0.896552	0.531073	0.965517	0.607345	0.758621	0.519774
1	0.545198	0.896552	0.533898	0.965517	0.610169	0.758621	0.522599
1	0.548023	0.896552	0.536723	0.965517	0.612994	0.758621	0.525424
1	0.550847	0.896552	0.539548	0.965517	0.615819	0.758621	0.528249
1	0.553672	0.896552	0.542373	0.965517	0.618644	0.758621	0.531073
1	0.556497	0.896552	0.545198	0.965517	0.621469	0.758621	0.533898
1	0.559322	0.896552	0.548023	0.931034	0.621469	0.758621	0.536723
1	0.562147	0.896552	0.550847	0.931034	0.624294	0.758621	0.539548
1	0.564972	0.896552	0.553672	0.931034	0.627119	0.758621	0.542373
1	0.567797	0.896552	0.556497	0.896552	0.627119	0.758621	0.545198
1	0.570621	0.896552	0.559322	0.896552	0.629944	0.758621	0.548023
1	0.573446	0.896552	0.562147	0.896552	0.632768	0.758621	0.550847
1	0.576271	0.896552	0.564972	0.896552	0.635593	0.758621	0.553672
1	0.579096	0.896552	0.567797	0.896552	0.638418	0.758621	0.556497
1	0.581921	0.862069	0.567797	0.896552	0.641243	0.758621	0.559322
1	0.584746	0.862069	0.570621	0.896552	0.644068	0.724138	0.559322
1	0.587571	0.862069	0.573446	0.896552	0.646893	0.724138	0.562147
1	0.590395	0.862069	0.576271	0.896552	0.649718	0.724138	0.564972
1	0.59322	0.862069	0.579096	0.896552	0.652542	0.724138	0.567797
1	0.596045	0.862069	0.581921	0.896552	0.655367	0.724138	0.570621
1	0.59887	0.827586	0.581921	0.896552	0.658192	0.724138	0.573446
1	0.601695	0.827586	0.584746	0.896552	0.661017	0.724138	0.576271
1	0.60452	0.793103	0.584746	0.896552	0.663842	0.724138	0.579096
1	0.607345	0.793103	0.587571	0.896552	0.666667	0.724138	0.581921
1	0.610169	0.793103	0.590395	0.896552	0.669492	0.724138	0.584746
1	0.612994	0.793103	0.59322	0.896552	0.672316	0.724138	0.587571
1	0.615819	0.793103	0.596045	0.896552	0.675141	0.724138	0.590395
1	0.618644	0.793103	0.59887	0.896552	0.677966	0.724138	0.59322
1	0.621469	0.793103	0.601695	0.896552	0.680791	0.724138	0.596045
1	0.624294	0.793103	0.60452	0.896552	0.683616	0.724138	0.59887
1	0.627119	0.793103	0.607345	0.862069	0.683616	0.724138	0.601695
1	0.629944	0.793103	0.610169	0.862069	0.686441	0.724138	0.60452
1	0.632768	0.793103	0.612994	0.862069	0.689266	0.724138	0.607345
1	0.635593	0.793103	0.615819	0.862069	0.69209	0.724138	0.610169
1	0.638418	0.793103	0.618644	0.862069	0.694915	0.724138	0.612994
1	0.641243	0.793103	0.621469	0.862069	0.69774	0.724138	0.615819
1	0.644068	0.793103	0.624294	0.862069	0.700565	0.724138	0.618644
1	0.646893	0.793103	0.627119	0.862069	0.70339	0.724138	0.621469
1	0.649718	0.793103	0.629944	0.827586	0.70339	0.724138	0.624294
1	0.652542	0.793103	0.632768	0.827586	0.706215	0.724138	0.627119
1	0.655367	0.793103	0.635593	0.827586	0.70904	0.724138	0.629944
1	0.658192	0.793103	0.638418	0.827586	0.711864	0.724138	0.632768
1	0.661017	0.793103	0.641243	0.827586	0.714689	0.724138	0.635593
1	0.663842	0.758621	0.641243	0.827586	0.717514	0.724138	0.638418
1	0.666667	0.758621	0.644068	0.827586	0.720339	0.724138	0.641243
1	0.669492	0.758621	0.646893	0.827586	0.723164	0.724138	0.644068
1	0.672316	0.724138	0.646893	0.827586	0.725989	0.724138	0.646893
1	0.675141	0.689655	0.646893	0.827586	0.728814	0.689655	0.646893
1	0.677966	0.689655	0.649718	0.827586	0.731638	0.689655	0.649718
1	0.680791	0.655172	0.649718	0.827586	0.734463	0.689655	0.652542
1	0.683616	0.655172	0.652542	0.827586	0.737288	0.689655	0.655367
1	0.686441	0.655172	0.655367	0.827586	0.740113	0.689655	0.658192
1	0.689266	0.655172	0.658192	0.827586	0.742938	0.689655	0.661017
1	0.69209	0.655172	0.661017	0.827586	0.745763	0.689655	0.663842
1	0.694915	0.62069	0.661017	0.827586	0.748588	0.689655	0.666667
1	0.69774	0.62069	0.663842	0.827586	0.751412	0.689655	0.669492
1	0.700565	0.62069	0.666667	0.827586	0.754237	0.689655	0.672316
1	0.70339	0.62069	0.669492	0.827586	0.757062	0.689655	0.675141
1	0.706215	0.586207	0.669492	0.827586	0.759887	0.689655	0.677966
1	0.70904	0.586207	0.672316	0.827586	0.762712	0.689655	0.680791
1	0.711864	0.586207	0.675141	0.827586	0.765537	0.655172	0.680791
1	0.714689	0.586207	0.677966	0.827586	0.768362	0.655172	0.683616
1	0.717514	0.586207	0.680791	0.827586	0.771186	0.655172	0.686441
0.965517	0.717514	0.586207	0.683616	0.793103	0.771186	0.655172	0.689266
0.965517	0.720339	0.586207	0.686441	0.793103	0.774011	0.655172	0.69209
0.965517	0.723164	0.586207	0.689266	0.793103	0.776836	0.655172	0.694915
0.965517	0.725989	0.586207	0.69209	0.793103	0.779661	0.655172	0.69774
0.965517	0.728814	0.586207	0.694915	0.793103	0.782486	0.655172	0.700565
0.965517	0.731638	0.586207	0.69774	0.793103	0.785311	0.655172	0.70339
0.965517	0.734463	0.586207	0.700565	0.793103	0.788136	0.655172	0.706215
0.965517	0.737288	0.586207	0.70339	0.793103	0.79096	0.62069	0.706215
0.965517	0.740113	0.586207	0.706215	0.793103	0.793785	0.62069	0.70904
0.965517	0.742938	0.586207	0.70904	0.793103	0.79661	0.62069	0.711864
0.965517	0.745763	0.586207	0.711864	0.793103	0.799435	0.62069	0.714689
0.965517	0.748588	0.586207	0.714689	0.793103	0.80226	0.62069	0.717514
0.965517	0.751412	0.551724	0.714689	0.793103	0.805085	0.62069	0.720339
0.931034	0.751412	0.551724	0.717514	0.793103	0.80791	0.62069	0.723164
0.931034	0.754237	0.551724	0.720339	0.793103	0.810734	0.62069	0.725989
0.931034	0.757062	0.551724	0.723164	0.793103	0.813559	0.62069	0.728814
0.931034	0.759887	0.551724	0.725989	0.793103	0.816384	0.62069	0.731638
0.931034	0.762712	0.551724	0.728814	0.758621	0.816384	0.62069	0.734463
0.931034	0.765537	0.551724	0.731638	0.758621	0.819209	0.62069	0.737288
0.931034	0.768362	0.551724	0.734463	0.758621	0.822034	0.62069	0.740113
0.931034	0.771186	0.551724	0.737288	0.758621	0.824859	0.62069	0.742938
0.931034	0.774011	0.551724	0.740113	0.758621	0.827684	0.62069	0.745763
0.896552	0.774011	0.551724	0.742938	0.758621	0.830508	0.586207	0.745763
0.896552	0.776836	0.551724	0.745763	0.758621	0.833333	0.586207	0.748588
0.896552	0.779661	0.551724	0.748588	0.758621	0.836158	0.586207	0.751412
0.896552	0.782486	0.517241	0.748588	0.758621	0.838983	0.586207	0.754237
0.896552	0.785311	0.517241	0.751412	0.758621	0.841808	0.586207	0.757062
0.896552	0.788136	0.517241	0.754237	0.758621	0.847458	0.551724	0.757062
0.896552	0.79096	0.517241	0.757062	0.758621	0.850282	0.551724	0.759887
0.896552	0.793785	0.517241	0.759887	0.758621	0.853107	0.551724	0.762712
0.896552	0.79661	0.482759	0.759887	0.758621	0.855932	0.551724	0.765537
0.896552	0.799435	0.482759	0.762712	0.758621	0.858757	0.551724	0.768362
0.896552	0.80226	0.482759	0.765537	0.758621	0.861582	0.551724	0.771186
0.896552	0.805085	0.482759	0.768362	0.758621	0.864407	0.551724	0.774011
0.896552	0.80791	0.482759	0.771186	0.758621	0.867232	0.517241	0.774011
0.896552	0.810734	0.482759	0.774011	0.758621	0.870056	0.482759	0.774011
0.896552	0.813559	0.482759	0.776836	0.758621	0.872881	0.482759	0.776836
0.896552	0.816384	0.482759	0.779661	0.758621	0.875706	0.482759	0.779661
0.896552	0.819209	0.482759	0.782486	0.758621	0.878531	0.482759	0.782486
0.896552	0.822034	0.482759	0.785311	0.758621	0.881356	0.482759	0.785311
0.896552	0.824859	0.482759	0.788136	0.758621	0.884181	0.482759	0.788136
0.896552	0.827684	0.482759	0.79096	0.724138	0.884181	0.482759	0.79096
0.896552	0.830508	0.482759	0.793785	0.724138	0.887006	0.482759	0.793785
0.896552	0.833333	0.482759	0.79661	0.724138	0.889831	0.448276	0.793785
0.896552	0.836158	0.482759	0.799435	0.724138	0.892655	0.448276	0.79661
0.896552	0.838983	0.482759	0.80226	0.689655	0.892655	0.448276	0.799435
0.896552	0.841808	0.482759	0.805085	0.689655	0.89548	0.448276	0.80226
0.896552	0.844633	0.482759	0.80791	0.655172	0.89548	0.448276	0.805085
0.896552	0.847458	0.482759	0.810734	0.62069	0.898305	0.413793	0.80791
0.896552	0.850282	0.482759	0.813559	0.62069	0.90113	0.413793	0.810734
0.896552	0.853107	0.482759	0.816384	0.62069	0.903955	0.413793	0.813559
0.896552	0.855932	0.448276	0.816384	0.62069	0.90678	0.37931	0.813559
0.896552	0.858757	0.448276	0.819209	0.62069	0.909605	0.37931	0.816384
0.862069	0.858757	0.448276	0.822034	0.62069	0.912429	0.344828	0.816384
0.862069	0.861582	0.448276	0.824859	0.62069	0.915254	0.344828	0.819209
0.862069	0.864407	0.448276	0.827684	0.62069	0.918079	0.310345	0.819209
0.862069	0.867232	0.448276	0.830508	0.586207	0.918079	0.310345	0.822034
0.862069	0.870056	0.448276	0.833333	0.586207	0.920904	0.275862	0.822034
0.862069	0.872881	0.413793	0.833333	0.586207	0.923729	0.275862	0.824859
0.862069	0.875706	0.413793	0.836158	0.586207	0.926554	0.275862	0.827684
0.862069	0.878531	0.413793	0.838983	0.551724	0.926554	0.241379	0.827684
0.862069	0.881356	0.413793	0.841808	0.551724	0.929379	0.241379	0.830508
0.862069	0.884181	0.413793	0.844633	0.551724	0.932203	0.241379	0.833333
0.862069	0.887006	0.413793	0.847458	0.551724	0.935028	0.241379	0.836158
0.827586	0.887006	0.413793	0.850282	0.551724	0.937853	0.241379	0.838983
0.827586	0.889831	0.413793	0.853107	0.551724	0.940678	0.206897	0.838983
0.827586	0.892655	0.413793	0.855932	0.551724	0.943503	0.206897	0.841808
0.827586	0.89548	0.413793	0.858757	0.551724	0.946328	0.206897	0.844633
0.827586	0.898305	0.413793	0.861582	0.517241	0.946328	0.206897	0.847458
0.827586	0.90113	0.413793	0.864407	0.517241	0.949153	0.206897	0.850282
0.827586	0.903955	0.413793	0.867232	0.517241	0.951977	0.206897	0.853107
0.827586	0.90678	0.413793	0.870056	0.517241	0.954802	0.172414	0.853107
0.827586	0.909605	0.413793	0.872881	0.517241	0.957627	0.172414	0.855932
0.827586	0.912429	0.413793	0.875706	0.517241	0.960452	0.172414	0.858757
0.827586	0.915254	0.413793	0.878531	0.517241	0.963277	0.172414	0.861582
0.827586	0.918079	0.413793	0.881356	0.482759	0.963277	0.172414	0.864407
0.827586	0.920904	0.413793	0.884181	0.482759	0.966102	0.172414	0.867232
0.827586	0.923729	0.413793	0.887006	0.482759	0.968927	0.172414	0.870056
0.793103	0.923729	0.413793	0.889831	0.482759	0.971751	0.172414	0.872881
0.793103	0.926554	0.37931	0.889831	0.482759	0.974576	0.172414	0.875706
0.793103	0.929379	0.37931	0.892655	0.482759	0.977401	0.172414	0.878531
0.758621	0.929379	0.37931	0.89548	0.482759	0.980226	0.137931	0.878531
0.758621	0.932203	0.37931	0.898305	0.448276	0.980226	0.137931	0.881356
0.758621	0.935028	0.37931	0.90113	0.448276	0.983051	0.137931	0.884181
0.758621	0.937853	0.37931	0.903955	0.448276	0.985876	0.137931	0.887006
0.758621	0.940678	0.37931	0.90678	0.448276	0.988701	0.137931	0.889831
0.758621	0.943503	0.37931	0.909605	0.413793	0.988701	0.137931	0.892655
0.724138	0.943503	0.37931	0.912429	0.413793	0.991525	0.103448	0.892655
0.724138	0.946328	0.37931	0.915254	0.37931	0.991525	0.103448	0.89548
0.689655	0.946328	0.344828	0.915254	0.344828	0.991525	0.103448	0.898305
0.655172	0.946328	0.344828	0.918079	0.310345	0.991525	0.103448	0.90113
0.655172	0.949153	0.344828	0.920904	0.310345	0.99435	0.103448	0.903955
0.655172	0.951977	0.344828	0.923729	0.310345	0.997175	0.103448	0.90678
0.62069	0.951977	0.344828	0.926554	0.275862	0.997175	0.103448	0.909605
0.586207	0.951977	0.310345	0.926554	0.275862	1	0.103448	0.912429
0.551724	0.951977	0.310345	0.929379	0.241379	1	0.103448	0.915254
0.551724	0.954802	0.310345	0.932203	0.206897	1	0.103448	0.918079
0.551724	0.957627	0.310345	0.935028	0.172414	1	0.103448	0.920904
0.551724	0.960452	0.310345	0.937853	0.137931	1	0.0689655	0.920904
0.551724	0.963277	0.310345	0.940678	0	1	0.0689655	0.923729
0.551724	0.966102	0.275862	0.940678			0.0689655	0.926554
0.551724	0.968927	0.275862	0.943503			0.0689655	0.929379
0.551724	0.971751	0.241379	0.943503			0.0689655	0.932203
0.517241	0.971751	0.241379	0.946328			0.0689655	0.935028
0.517241	0.974576	0.241379	0.949153			0.0689655	0.937853
0.482759	0.974576	0.241379	0.951977			0.0689655	0.940678
0.448276	0.974576	0.241379	0.954802			0.0344828	0.940678
0.413793	0.974576	0.241379	0.957627			0.0344828	0.943503
0.37931	0.974576	0.241379	0.960452			0.0344828	0.946328
0.37931	0.977401	0.241379	0.963277			0	0.946328
0.344828	0.977401	0.241379	0.966102			0	0.949153
0.310345	0.977401	0.241379	0.968927			0	0.951977
0.310345	0.980226	0.241379	0.971751			0	0.954802
0.310345	0.983051	0.241379	0.974576			0	0.957627
0.310345	0.985876	0.206897	0.974576			0	0.960452
0.310345	0.988701	0.172414	0.974576			0	0.963277
0.310345	0.991525	0.172414	0.977401			0	0.966102
0.275862	0.991525	0.172414	0.980226			0	0.968927
0.241379	0.991525	0.172414	0.983051			0	0.971751
0.206897	0.991525	0.137931	0.983051			0	0.974576
0.206897	0.99435	0.137931	0.985876			0	0.977401
0.172414	0.99435	0.137931	0.988701			0	0.980226
0.137931	0.99435	0.103448	0.988701			0	0.983051
0.103448	0.99435	0.0689655	0.988701			0	0.985876
0.103448	0.997175	0.0344828	0.988701			0	0.988701
0.103448	1	0.0344828	0.991525			0	0.991525
0.0689655	1	0.0344828	0.99435			0	0.99435
0.0344828	1	0	0.99435			0	0.997175
0	1	0	0.997175			0	1
		0	1

## Sheet: Fig. 3C
sensitivities_DLNMS	specificities_DLNMS	sensitivities_PET model	specificities_PET model	sensitivities_CT model	specificities_CT model	sensitivities_Clinical model	specificities_Clinical model	sensitivities_Senior physicians	specificities_Senior physicians	sensitivities_Junior physicians	specificities_Junior physicians
1	0	1	0	1	0	1	0	1	0	1	0
1	0.0031746	1	0.0031746	1	0.0031746	1	0.0031746	0.575	0.742857	0.525	0.726984
1	0.00634921	1	0.00634921	1	0.00634921	1	0.00634921	0.275	0.930159	0.2	0.92381
1	0.00952381	1	0.00952381	1	0.00952381	1	0.00952381	0.075	0.996825	0.025	0.990476
1	0.0126984	1	0.0126984	1	0.0126984	1	0.0126984	0	1	0	1
1	0.015873	1	0.015873	1	0.015873	1	0.015873
1	0.0190476	1	0.0190476	1	0.0190476	1	0.0190476
1	0.0222222	1	0.0222222	1	0.0222222	1	0.0222222
1	0.0253968	1	0.0253968	1	0.0253968	1	0.0253968
1	0.0285714	1	0.0285714	1	0.0285714	1	0.0285714
1	0.031746	1	0.031746	1	0.031746	1	0.031746
1	0.0349206	1	0.0349206	1	0.0349206	1	0.0349206
1	0.0380952	1	0.0380952	1	0.0380952	1	0.0380952
1	0.0412698	1	0.0412698	1	0.0412698	1	0.0412698
1	0.0444444	1	0.0444444	1	0.0444444	1	0.0444444
1	0.047619	1	0.047619	1	0.047619	1	0.047619
1	0.0507937	1	0.0507937	1	0.0507937	1	0.0507937
1	0.0539683	1	0.0539683	1	0.0539683	1	0.0539683
1	0.0571429	1	0.0571429	1	0.0571429	1	0.0571429
1	0.0603175	1	0.0603175	1	0.0603175	1	0.0603175
1	0.0634921	1	0.0634921	1	0.0634921	0.975	0.0603175
1	0.0666667	1	0.0666667	1	0.0666667	0.975	0.0634921
1	0.0698413	1	0.0698413	1	0.0698413	0.975	0.0666667
1	0.0730159	1	0.0730159	1	0.0730159	0.95	0.0666667
1	0.0761905	1	0.0761905	1	0.0761905	0.95	0.0698413
1	0.0793651	1	0.0793651	1	0.0793651	0.95	0.0730159
1	0.0825397	1	0.0825397	1	0.0825397	0.95	0.0761905
1	0.0857143	1	0.0857143	1	0.0857143	0.95	0.0793651
1	0.0888889	1	0.0888889	1	0.0888889	0.95	0.0825397
1	0.0920635	1	0.0920635	1	0.0920635	0.95	0.0857143
1	0.0952381	1	0.0952381	1	0.0952381	0.95	0.0888889
1	0.0984127	1	0.0984127	1	0.0984127	0.95	0.0920635
1	0.101587	1	0.101587	1	0.101587	0.95	0.0952381
1	0.104762	1	0.104762	1	0.104762	0.95	0.0984127
1	0.107937	1	0.107937	1	0.107937	0.95	0.101587
1	0.111111	1	0.111111	1	0.111111	0.95	0.104762
1	0.114286	1	0.114286	1	0.114286	0.95	0.107937
1	0.11746	1	0.11746	1	0.11746	0.95	0.111111
1	0.120635	1	0.120635	1	0.120635	0.95	0.114286
1	0.12381	1	0.12381	1	0.12381	0.95	0.11746
1	0.126984	1	0.126984	1	0.126984	0.95	0.120635
1	0.130159	1	0.130159	0.95	0.126984	0.95	0.12381
1	0.133333	1	0.133333	0.95	0.130159	0.95	0.126984
1	0.136508	1	0.136508	0.95	0.133333	0.95	0.130159
1	0.139683	1	0.139683	0.95	0.136508	0.95	0.133333
1	0.142857	1	0.142857	0.95	0.139683	0.95	0.136508
1	0.146032	1	0.146032	0.95	0.142857	0.95	0.139683
1	0.149206	1	0.149206	0.95	0.146032	0.95	0.142857
1	0.152381	1	0.152381	0.95	0.149206	0.95	0.146032
1	0.155556	1	0.155556	0.95	0.152381	0.95	0.149206
1	0.15873	1	0.15873	0.95	0.155556	0.95	0.152381
1	0.161905	1	0.161905	0.95	0.15873	0.95	0.155556
1	0.165079	1	0.165079	0.95	0.161905	0.95	0.161905
1	0.168254	1	0.168254	0.95	0.165079	0.925	0.161905
1	0.171429	1	0.171429	0.95	0.168254	0.925	0.165079
1	0.174603	1	0.174603	0.95	0.171429	0.925	0.168254
1	0.177778	1	0.177778	0.95	0.174603	0.925	0.171429
1	0.180952	1	0.180952	0.95	0.177778	0.925	0.174603
1	0.184127	1	0.184127	0.95	0.180952	0.925	0.177778
1	0.187302	1	0.187302	0.95	0.184127	0.925	0.180952
1	0.190476	1	0.190476	0.95	0.187302	0.925	0.184127
1	0.193651	1	0.193651	0.95	0.190476	0.925	0.187302
1	0.196825	1	0.196825	0.95	0.193651	0.925	0.190476
1	0.2	1	0.2	0.95	0.196825	0.925	0.193651
1	0.203175	1	0.203175	0.95	0.2	0.925	0.196825
1	0.206349	1	0.206349	0.95	0.203175	0.925	0.2
1	0.209524	1	0.209524	0.95	0.206349	0.925	0.203175
1	0.212698	1	0.212698	0.95	0.209524	0.925	0.206349
1	0.215873	1	0.215873	0.95	0.212698	0.925	0.209524
1	0.219048	1	0.219048	0.95	0.215873	0.925	0.212698
1	0.222222	1	0.222222	0.95	0.219048	0.925	0.215873
1	0.225397	1	0.225397	0.95	0.222222	0.925	0.219048
1	0.228571	1	0.228571	0.95	0.225397	0.925	0.225397
1	0.231746	1	0.231746	0.95	0.228571	0.925	0.228571
1	0.234921	1	0.234921	0.95	0.231746	0.925	0.231746
1	0.238095	1	0.238095	0.95	0.234921	0.925	0.234921
1	0.24127	1	0.24127	0.95	0.238095	0.925	0.238095
1	0.244444	1	0.244444	0.95	0.24127	0.925	0.24127
1	0.247619	1	0.247619	0.95	0.244444	0.925	0.244444
1	0.250794	1	0.250794	0.95	0.247619	0.925	0.247619
1	0.253968	1	0.253968	0.95	0.250794	0.925	0.250794
1	0.257143	1	0.257143	0.95	0.253968	0.925	0.253968
1	0.260317	1	0.260317	0.95	0.257143	0.925	0.257143
1	0.263492	1	0.263492	0.95	0.260317	0.925	0.260317
1	0.266667	1	0.266667	0.95	0.263492	0.925	0.263492
1	0.269841	1	0.269841	0.95	0.266667	0.925	0.266667
0.975	0.269841	1	0.273016	0.95	0.269841	0.925	0.269841
0.975	0.273016	1	0.27619	0.95	0.273016	0.925	0.273016
0.975	0.27619	1	0.279365	0.95	0.27619	0.925	0.27619
0.975	0.279365	1	0.28254	0.95	0.279365	0.925	0.279365
0.975	0.28254	1	0.285714	0.95	0.28254	0.925	0.28254
0.975	0.285714	1	0.288889	0.95	0.285714	0.925	0.285714
0.975	0.288889	1	0.292063	0.95	0.288889	0.925	0.288889
0.975	0.292063	1	0.295238	0.95	0.292063	0.925	0.292063
0.975	0.295238	1	0.298413	0.95	0.295238	0.925	0.295238
0.975	0.298413	1	0.301587	0.925	0.295238	0.925	0.298413
0.975	0.301587	1	0.304762	0.925	0.298413	0.925	0.301587
0.975	0.304762	1	0.307937	0.925	0.301587	0.925	0.307937
0.975	0.307937	1	0.311111	0.925	0.304762	0.925	0.311111
0.975	0.311111	1	0.314286	0.925	0.307937	0.925	0.314286
0.975	0.314286	1	0.31746	0.925	0.311111	0.925	0.31746
0.975	0.31746	1	0.320635	0.925	0.314286	0.925	0.320635
0.975	0.320635	1	0.32381	0.925	0.31746	0.925	0.32381
0.95	0.320635	1	0.326984	0.925	0.320635	0.925	0.326984
0.95	0.32381	1	0.330159	0.925	0.32381	0.925	0.330159
0.95	0.326984	1	0.333333	0.925	0.326984	0.925	0.333333
0.95	0.330159	1	0.336508	0.925	0.330159	0.925	0.336508
0.925	0.330159	1	0.339683	0.925	0.333333	0.925	0.339683
0.925	0.333333	1	0.342857	0.925	0.336508	0.925	0.342857
0.925	0.336508	1	0.346032	0.925	0.339683	0.925	0.346032
0.925	0.339683	1	0.349206	0.925	0.342857	0.925	0.349206
0.925	0.342857	1	0.352381	0.9	0.342857	0.925	0.352381
0.925	0.346032	1	0.355556	0.9	0.346032	0.925	0.35873
0.925	0.349206	1	0.35873	0.9	0.349206	0.925	0.361905
0.925	0.352381	1	0.361905	0.9	0.352381	0.9	0.361905
0.925	0.355556	1	0.365079	0.9	0.355556	0.9	0.365079
0.925	0.35873	1	0.368254	0.9	0.35873	0.9	0.368254
0.925	0.361905	1	0.371429	0.9	0.361905	0.9	0.371429
0.925	0.365079	1	0.374603	0.9	0.365079	0.9	0.374603
0.925	0.368254	1	0.377778	0.9	0.368254	0.9	0.377778
0.925	0.371429	1	0.380952	0.9	0.371429	0.9	0.380952
0.925	0.374603	1	0.384127	0.9	0.374603	0.9	0.384127
0.925	0.377778	1	0.387302	0.9	0.377778	0.9	0.387302
0.925	0.380952	0.975	0.387302	0.9	0.380952	0.9	0.390476
0.925	0.384127	0.975	0.390476	0.9	0.384127	0.9	0.393651
0.925	0.387302	0.975	0.393651	0.875	0.384127	0.9	0.396825
0.925	0.390476	0.95	0.393651	0.875	0.387302	0.9	0.4
0.925	0.393651	0.95	0.396825	0.875	0.390476	0.9	0.403175
0.925	0.396825	0.95	0.4	0.875	0.393651	0.9	0.406349
0.925	0.4	0.95	0.403175	0.875	0.396825	0.9	0.409524
0.925	0.403175	0.95	0.406349	0.875	0.4	0.9	0.412698
0.925	0.406349	0.95	0.409524	0.875	0.403175	0.9	0.415873
0.925	0.409524	0.95	0.412698	0.875	0.406349	0.9	0.419048
0.925	0.412698	0.95	0.415873	0.875	0.409524	0.9	0.422222
0.925	0.415873	0.95	0.419048	0.875	0.412698	0.9	0.425397
0.925	0.419048	0.95	0.422222	0.875	0.415873	0.9	0.428571
0.925	0.422222	0.95	0.425397	0.875	0.419048	0.9	0.431746
0.925	0.425397	0.95	0.428571	0.875	0.422222	0.9	0.434921
0.925	0.428571	0.95	0.431746	0.875	0.425397	0.9	0.438095
0.925	0.431746	0.95	0.434921	0.875	0.428571	0.9	0.44127
0.925	0.434921	0.95	0.438095	0.875	0.431746	0.9	0.447619
0.925	0.438095	0.95	0.44127	0.875	0.434921	0.9	0.450794
0.925	0.44127	0.95	0.444444	0.875	0.438095	0.9	0.453968
0.925	0.444444	0.95	0.447619	0.875	0.44127	0.9	0.457143
0.925	0.447619	0.95	0.450794	0.875	0.444444	0.9	0.460317
0.925	0.450794	0.95	0.453968	0.875	0.447619	0.9	0.463492
0.925	0.453968	0.925	0.453968	0.875	0.450794	0.9	0.466667
0.925	0.457143	0.925	0.457143	0.875	0.453968	0.9	0.469841
0.925	0.460317	0.925	0.460317	0.875	0.457143	0.9	0.473016
0.925	0.463492	0.925	0.463492	0.875	0.460317	0.9	0.47619
0.925	0.466667	0.925	0.466667	0.875	0.463492	0.9	0.479365
0.925	0.469841	0.925	0.469841	0.85	0.463492	0.9	0.48254
0.925	0.473016	0.925	0.473016	0.85	0.466667	0.9	0.485714
0.925	0.47619	0.925	0.47619	0.85	0.469841	0.9	0.488889
0.925	0.479365	0.925	0.479365	0.85	0.473016	0.9	0.492063
0.925	0.48254	0.925	0.48254	0.85	0.47619	0.875	0.492063
0.925	0.485714	0.925	0.485714	0.85	0.479365	0.85	0.492063
0.925	0.488889	0.925	0.488889	0.85	0.48254	0.85	0.495238
0.925	0.492063	0.925	0.492063	0.85	0.485714	0.85	0.498413
0.925	0.495238	0.925	0.495238	0.85	0.488889	0.85	0.501587
0.925	0.498413	0.925	0.498413	0.85	0.492063	0.85	0.504762
0.925	0.501587	0.925	0.501587	0.85	0.495238	0.85	0.507937
0.925	0.504762	0.925	0.504762	0.85	0.498413	0.85	0.511111
0.925	0.507937	0.925	0.507937	0.85	0.501587	0.85	0.514286
0.925	0.511111	0.925	0.511111	0.85	0.504762	0.85	0.51746
0.925	0.514286	0.925	0.514286	0.85	0.507937	0.825	0.51746
0.925	0.51746	0.925	0.51746	0.85	0.511111	0.825	0.520635
0.925	0.520635	0.925	0.520635	0.85	0.514286	0.825	0.52381
0.925	0.52381	0.925	0.52381	0.85	0.51746	0.825	0.526984
0.925	0.526984	0.925	0.526984	0.85	0.520635	0.825	0.530159
0.925	0.530159	0.925	0.530159	0.85	0.52381	0.825	0.533333
0.925	0.533333	0.925	0.533333	0.85	0.526984	0.8	0.533333
0.925	0.536508	0.925	0.536508	0.85	0.530159	0.8	0.536508
0.925	0.539683	0.925	0.539683	0.85	0.533333	0.8	0.539683
0.925	0.542857	0.925	0.542857	0.85	0.536508	0.8	0.542857
0.925	0.546032	0.925	0.546032	0.85	0.539683	0.8	0.546032
0.9	0.546032	0.925	0.549206	0.85	0.542857	0.8	0.549206
0.9	0.549206	0.925	0.552381	0.85	0.546032	0.8	0.552381
0.9	0.552381	0.925	0.555556	0.85	0.549206	0.8	0.555556
0.9	0.555556	0.925	0.55873	0.85	0.552381	0.8	0.55873
0.85	0.555556	0.925	0.561905	0.85	0.555556	0.8	0.561905
0.85	0.55873	0.9	0.561905	0.825	0.555556	0.775	0.561905
0.85	0.561905	0.9	0.565079	0.825	0.55873	0.775	0.565079
0.85	0.565079	0.9	0.568254	0.825	0.561905	0.775	0.568254
0.85	0.568254	0.9	0.571429	0.825	0.565079	0.775	0.571429
0.85	0.571429	0.9	0.574603	0.825	0.568254	0.775	0.574603
0.85	0.574603	0.9	0.577778	0.825	0.571429	0.775	0.577778
0.85	0.577778	0.9	0.580952	0.825	0.574603	0.775	0.584127
0.85	0.580952	0.9	0.584127	0.825	0.577778	0.775	0.587302
0.85	0.584127	0.9	0.587302	0.825	0.580952	0.775	0.590476
0.85	0.587302	0.9	0.590476	0.825	0.584127	0.775	0.593651
0.85	0.590476	0.9	0.593651	0.825	0.587302	0.775	0.596825
0.85	0.593651	0.9	0.596825	0.825	0.590476	0.775	0.6
0.85	0.596825	0.9	0.6	0.825	0.593651	0.775	0.603175
0.85	0.6	0.9	0.603175	0.825	0.596825	0.775	0.606349
0.85	0.603175	0.9	0.606349	0.825	0.6	0.775	0.609524
0.85	0.606349	0.9	0.609524	0.825	0.603175	0.775	0.612698
0.85	0.609524	0.9	0.612698	0.825	0.606349	0.775	0.615873
0.85	0.612698	0.9	0.615873	0.825	0.609524	0.775	0.619048
0.85	0.615873	0.9	0.619048	0.825	0.612698	0.775	0.622222
0.85	0.619048	0.9	0.622222	0.825	0.615873	0.75	0.622222
0.85	0.622222	0.9	0.625397	0.825	0.619048	0.75	0.625397
0.85	0.625397	0.9	0.628571	0.825	0.622222	0.75	0.628571
0.85	0.628571	0.9	0.631746	0.825	0.625397	0.75	0.631746
0.85	0.631746	0.9	0.634921	0.825	0.628571	0.75	0.634921
0.85	0.634921	0.9	0.638095	0.825	0.631746	0.75	0.638095
0.85	0.638095	0.9	0.64127	0.825	0.634921	0.75	0.64127
0.85	0.64127	0.9	0.644444	0.825	0.638095	0.75	0.644444
0.85	0.644444	0.9	0.647619	0.825	0.64127	0.75	0.647619
0.85	0.647619	0.9	0.650794	0.825	0.644444	0.75	0.650794
0.85	0.650794	0.9	0.653968	0.825	0.647619	0.75	0.653968
0.85	0.653968	0.9	0.657143	0.825	0.650794	0.75	0.657143
0.85	0.657143	0.9	0.660317	0.825	0.653968	0.75	0.660317
0.85	0.660317	0.9	0.663492	0.825	0.657143	0.75	0.663492
0.85	0.663492	0.875	0.663492	0.825	0.660317	0.725	0.663492
0.85	0.666667	0.875	0.666667	0.825	0.663492	0.725	0.666667
0.85	0.669841	0.875	0.669841	0.825	0.666667	0.725	0.673016
0.85	0.673016	0.825	0.669841	0.825	0.669841	0.725	0.67619
0.825	0.673016	0.825	0.673016	0.825	0.673016	0.725	0.679365
0.825	0.67619	0.825	0.67619	0.825	0.67619	0.7	0.679365
0.825	0.679365	0.825	0.679365	0.825	0.679365	0.7	0.68254
0.825	0.68254	0.825	0.68254	0.825	0.68254	0.7	0.685714
0.825	0.685714	0.825	0.685714	0.825	0.685714	0.7	0.688889
0.825	0.688889	0.825	0.688889	0.825	0.688889	0.7	0.692063
0.825	0.692063	0.825	0.692063	0.825	0.692063	0.7	0.695238
0.825	0.695238	0.825	0.695238	0.825	0.695238	0.7	0.698413
0.825	0.698413	0.825	0.698413	0.825	0.698413	0.7	0.701587
0.825	0.701587	0.8	0.698413	0.825	0.701587	0.7	0.704762
0.825	0.704762	0.8	0.701587	0.825	0.704762	0.7	0.707937
0.825	0.707937	0.775	0.701587	0.825	0.707937	0.7	0.711111
0.825	0.711111	0.775	0.704762	0.825	0.711111	0.7	0.714286
0.825	0.714286	0.775	0.707937	0.825	0.714286	0.675	0.714286
0.825	0.71746	0.775	0.711111	0.825	0.71746	0.65	0.714286
0.825	0.720635	0.775	0.714286	0.825	0.720635	0.625	0.714286
0.825	0.72381	0.75	0.714286	0.825	0.72381	0.625	0.71746
0.825	0.726984	0.75	0.71746	0.825	0.726984	0.625	0.720635
0.825	0.730159	0.75	0.720635	0.825	0.730159	0.625	0.72381
0.825	0.733333	0.75	0.72381	0.825	0.733333	0.6	0.72381
0.825	0.736508	0.725	0.72381	0.825	0.736508	0.6	0.726984
0.825	0.739683	0.725	0.726984	0.825	0.739683	0.6	0.730159
0.825	0.742857	0.725	0.730159	0.825	0.742857	0.6	0.736508
0.8	0.742857	0.725	0.733333	0.825	0.746032	0.6	0.739683
0.8	0.746032	0.725	0.736508	0.825	0.749206	0.6	0.742857
0.8	0.749206	0.725	0.739683	0.8	0.749206	0.6	0.746032
0.8	0.752381	0.725	0.742857	0.8	0.752381	0.575	0.746032
0.8	0.755556	0.7	0.742857	0.8	0.755556	0.575	0.749206
0.8	0.75873	0.7	0.746032	0.8	0.75873	0.575	0.752381
0.8	0.761905	0.7	0.749206	0.8	0.761905	0.575	0.755556
0.8	0.765079	0.7	0.752381	0.8	0.765079	0.575	0.75873
0.8	0.768254	0.7	0.755556	0.8	0.768254	0.575	0.761905
0.8	0.771429	0.7	0.75873	0.8	0.771429	0.55	0.761905
0.8	0.774603	0.675	0.75873	0.8	0.774603	0.55	0.765079
0.8	0.777778	0.675	0.761905	0.8	0.777778	0.55	0.768254
0.8	0.780952	0.675	0.765079	0.8	0.780952	0.525	0.768254
0.8	0.784127	0.675	0.768254	0.8	0.784127	0.525	0.774603
0.8	0.787302	0.65	0.768254	0.8	0.787302	0.525	0.777778
0.8	0.790476	0.65	0.771429	0.8	0.790476	0.5	0.777778
0.8	0.793651	0.65	0.774603	0.8	0.793651	0.5	0.780952
0.8	0.796825	0.625	0.774603	0.8	0.796825	0.475	0.780952
0.8	0.8	0.625	0.777778	0.8	0.8	0.475	0.784127
0.8	0.803175	0.6	0.777778	0.8	0.803175	0.45	0.784127
0.8	0.806349	0.6	0.780952	0.8	0.806349	0.45	0.787302
0.8	0.809524	0.575	0.780952	0.8	0.809524	0.45	0.790476
0.8	0.812698	0.575	0.784127	0.8	0.812698	0.425	0.790476
0.8	0.815873	0.55	0.784127	0.8	0.815873	0.425	0.793651
0.8	0.819048	0.525	0.784127	0.775	0.815873	0.425	0.796825
0.8	0.822222	0.5	0.784127	0.75	0.815873	0.425	0.8
0.8	0.825397	0.5	0.787302	0.75	0.819048	0.4	0.8
0.8	0.828571	0.5	0.790476	0.75	0.822222	0.4	0.803175
0.8	0.831746	0.5	0.793651	0.75	0.825397	0.4	0.806349
0.8	0.834921	0.5	0.796825	0.75	0.828571	0.375	0.809524
0.775	0.834921	0.5	0.8	0.75	0.831746	0.35	0.809524
0.775	0.838095	0.5	0.803175	0.75	0.834921	0.35	0.812698
0.75	0.838095	0.475	0.803175	0.75	0.838095	0.35	0.815873
0.75	0.84127	0.475	0.806349	0.725	0.838095	0.35	0.822222
0.75	0.844444	0.475	0.809524	0.725	0.84127	0.35	0.825397
0.75	0.847619	0.475	0.812698	0.7	0.84127	0.35	0.828571
0.75	0.850794	0.45	0.812698	0.7	0.844444	0.35	0.834921
0.75	0.853968	0.45	0.815873	0.7	0.847619	0.35	0.838095
0.75	0.857143	0.45	0.819048	0.7	0.850794	0.35	0.84127
0.75	0.860317	0.45	0.822222	0.7	0.853968	0.35	0.844444
0.75	0.863492	0.45	0.825397	0.7	0.857143	0.35	0.847619
0.725	0.863492	0.45	0.828571	0.7	0.860317	0.35	0.850794
0.725	0.866667	0.425	0.828571	0.7	0.863492	0.35	0.853968
0.725	0.869841	0.425	0.831746	0.7	0.866667	0.35	0.857143
0.725	0.873016	0.425	0.834921	0.7	0.869841	0.35	0.860317
0.725	0.87619	0.425	0.838095	0.7	0.873016	0.35	0.863492
0.725	0.879365	0.425	0.84127	0.7	0.87619	0.35	0.866667
0.725	0.88254	0.4	0.84127	0.7	0.879365	0.325	0.866667
0.725	0.885714	0.375	0.84127	0.675	0.879365	0.325	0.869841
0.725	0.888889	0.375	0.844444	0.65	0.879365	0.325	0.873016
0.725	0.892063	0.35	0.844444	0.625	0.879365	0.3	0.873016
0.725	0.895238	0.35	0.847619	0.625	0.88254	0.3	0.87619
0.725	0.898413	0.35	0.850794	0.625	0.885714	0.275	0.87619
0.725	0.901587	0.35	0.853968	0.625	0.888889	0.25	0.87619
0.725	0.904762	0.35	0.857143	0.625	0.892063	0.25	0.879365
0.7	0.904762	0.35	0.860317	0.625	0.895238	0.25	0.88254
0.7	0.907937	0.325	0.860317	0.6	0.895238	0.25	0.885714
0.7	0.911111	0.325	0.863492	0.575	0.895238	0.25	0.888889
0.7	0.914286	0.325	0.866667	0.55	0.895238	0.25	0.892063
0.7	0.91746	0.325	0.869841	0.55	0.898413	0.25	0.895238
0.7	0.920635	0.325	0.873016	0.55	0.901587	0.25	0.898413
0.7	0.92381	0.325	0.87619	0.55	0.904762	0.225	0.898413
0.7	0.926984	0.325	0.879365	0.525	0.904762	0.225	0.901587
0.7	0.930159	0.325	0.88254	0.525	0.907937	0.225	0.904762
0.7	0.933333	0.325	0.885714	0.5	0.907937	0.225	0.907937
0.7	0.936508	0.3	0.885714	0.5	0.911111	0.225	0.911111
0.7	0.939683	0.3	0.888889	0.5	0.914286	0.2	0.911111
0.7	0.942857	0.275	0.888889	0.5	0.91746	0.175	0.914286
0.7	0.946032	0.25	0.888889	0.5	0.920635	0.15	0.914286
0.7	0.949206	0.225	0.888889	0.5	0.92381	0.15	0.91746
0.7	0.952381	0.225	0.892063	0.5	0.926984	0.15	0.920635
0.675	0.952381	0.225	0.895238	0.5	0.930159	0.15	0.92381
0.675	0.955556	0.225	0.898413	0.5	0.933333	0.15	0.926984
0.675	0.95873	0.225	0.901587	0.5	0.936508	0.15	0.930159
0.675	0.961905	0.225	0.904762	0.5	0.939683	0.15	0.933333
0.675	0.965079	0.2	0.904762	0.5	0.942857	0.15	0.936508
0.675	0.968254	0.2	0.907937	0.5	0.946032	0.15	0.939683
0.675	0.971429	0.2	0.911111	0.5	0.949206	0.15	0.942857
0.675	0.974603	0.2	0.914286	0.5	0.952381	0.15	0.946032
0.65	0.974603	0.175	0.914286	0.5	0.955556	0.15	0.949206
0.625	0.974603	0.175	0.91746	0.5	0.95873	0.15	0.952381
0.6	0.974603	0.175	0.920635	0.475	0.95873	0.15	0.955556
0.6	0.977778	0.175	0.92381	0.45	0.95873	0.125	0.955556
0.6	0.980952	0.175	0.926984	0.45	0.961905	0.125	0.95873
0.6	0.984127	0.175	0.930159	0.425	0.961905	0.1	0.95873
0.575	0.984127	0.175	0.933333	0.4	0.961905	0.1	0.961905
0.575	0.987302	0.175	0.936508	0.375	0.961905	0.1	0.965079
0.55	0.987302	0.175	0.939683	0.35	0.961905	0.1	0.968254
0.525	0.987302	0.175	0.942857	0.35	0.965079	0.1	0.971429
0.5	0.987302	0.175	0.946032	0.325	0.965079	0.1	0.974603
0.475	0.987302	0.175	0.949206	0.325	0.968254	0.075	0.974603
0.45	0.987302	0.175	0.952381	0.325	0.971429	0.075	0.977778
0.425	0.987302	0.175	0.955556	0.325	0.974603	0.075	0.980952
0.4	0.987302	0.175	0.95873	0.3	0.974603	0.075	0.984127
0.375	0.987302	0.15	0.95873	0.3	0.977778	0.05	0.984127
0.35	0.987302	0.125	0.95873	0.275	0.977778	0.025	0.984127
0.35	0.990476	0.125	0.961905	0.25	0.977778	0.025	0.987302
0.35	0.993651	0.1	0.961905	0.25	0.980952	0.025	0.990476
0.35	0.996825	0.1	0.965079	0.225	0.980952	0.025	0.993651
0.325	0.996825	0.1	0.968254	0.2	0.980952	0	0.993651
0.3	0.996825	0.1	0.971429	0.175	0.980952	0	0.996825
0.275	0.996825	0.075	0.971429	0.175	0.984127	0	1
0.25	0.996825	0.075	0.974603	0.175	0.987302
0.25	1	0.05	0.974603	0.15	0.987302
0.225	1	0.05	0.977778	0.125	0.987302
0.2	1	0.05	0.980952	0.1	0.987302
0.175	1	0.05	0.984127	0.075	0.987302
0.15	1	0.05	0.987302	0.075	0.990476
0.125	1	0.05	0.990476	0.05	0.990476
0.1	1	0.025	0.990476	0.05	0.993651
0.075	1	0.025	0.993651	0.05	0.996825
0.05	1	0	0.993651	0.025	0.996825
0.025	1	0	0.996825	0.025	1
0	1	0	1	0	1

## Sheet: Fig. 3D
sensitivities_DLNMS	specificities_DLNMS	sensitivities_PET model	specificities_PET model	sensitivities_CT model	specificities_CT model	sensitivities_Clinical model	specificities_Clinical model	sensitivities_Senior physicians	specificities_Senior physicians	sensitivities_Junior physicians	specificities_Junior physicians
1	0	1	0	1	0	1	0	1	0	1	0
1	0.003125	1	0.003125	1	0.034375	1	0.003125	0.542857	0.734375	0.457143	0.715625
1	0.00625	1	0.00625	1	0.040625	1	0.00625	0.2	0.91875	0.171429	0.91875
1	0.009375	1	0.009375	1	0.046875	1	0.009375	0.0571429	0.99375	0.0571429	0.99375
1	0.0125	1	0.0125	1	0.05	1	0.0125	0	1	0	1
1	0.015625	1	0.015625	1	0.053125	1	0.015625
1	0.01875	1	0.01875	1	0.05625	1	0.01875
1	0.021875	1	0.021875	1	0.059375	1	0.021875
1	0.025	1	0.025	1	0.0625	1	0.025
1	0.028125	1	0.028125	1	0.065625	1	0.028125
1	0.03125	1	0.03125	1	0.06875	1	0.03125
1	0.034375	1	0.034375	1	0.071875	1	0.034375
1	0.0375	1	0.0375	1	0.075	1	0.0375
1	0.040625	1	0.040625	1	0.078125	1	0.040625
1	0.04375	1	0.04375	1	0.08125	1	0.04375
1	0.046875	1	0.046875	1	0.084375	1	0.046875
1	0.05	1	0.05	1	0.0875	1	0.05
1	0.053125	1	0.053125	1	0.090625	1	0.053125
1	0.05625	1	0.05625	1	0.09375	1	0.05625
1	0.059375	1	0.059375	1	0.096875	1	0.059375
1	0.0625	1	0.0625	1	0.1	1	0.0625
1	0.065625	1	0.065625	1	0.103125	1	0.065625
1	0.06875	1	0.06875	1	0.10625	1	0.06875
1	0.071875	1	0.071875	1	0.109375	1	0.071875
1	0.075	1	0.075	1	0.1125	1	0.075
1	0.078125	1	0.078125	1	0.115625	1	0.078125
1	0.084375	1	0.08125	1	0.11875	1	0.08125
1	0.0875	1	0.084375	1	0.121875	1	0.084375
1	0.090625	1	0.0875	1	0.125	1	0.0875
1	0.09375	1	0.090625	1	0.128125	1	0.090625
1	0.096875	1	0.09375	1	0.13125	1	0.09375
1	0.1	1	0.096875	1	0.134375	1	0.096875
1	0.103125	1	0.1	1	0.1375	1	0.1
1	0.10625	1	0.103125	1	0.140625	1	0.103125
1	0.109375	1	0.10625	1	0.14375	1	0.10625
1	0.1125	1	0.109375	1	0.146875	1	0.109375
1	0.115625	1	0.1125	1	0.15	1	0.1125
1	0.11875	1	0.115625	1	0.153125	1	0.115625
1	0.121875	1	0.11875	1	0.15625	1	0.11875
1	0.125	1	0.121875	1	0.159375	1	0.121875
1	0.128125	1	0.125	1	0.1625	1	0.125
1	0.13125	1	0.128125	1	0.165625	1	0.128125
1	0.134375	1	0.13125	1	0.16875	1	0.13125
1	0.1375	1	0.134375	1	0.171875	1	0.134375
1	0.140625	1	0.1375	1	0.175	1	0.1375
1	0.14375	1	0.140625	1	0.18125	1	0.140625
1	0.146875	1	0.14375	1	0.184375	1	0.14375
1	0.15	1	0.146875	1	0.1875	1	0.146875
1	0.153125	1	0.15	1	0.190625	1	0.15
1	0.15625	1	0.153125	1	0.19375	1	0.153125
1	0.159375	1	0.15625	1	0.196875	1	0.15625
1	0.1625	1	0.159375	1	0.2	1	0.159375
1	0.165625	1	0.1625	1	0.203125	1	0.1625
1	0.16875	1	0.165625	1	0.20625	1	0.165625
1	0.171875	1	0.16875	1	0.209375	1	0.16875
1	0.175	1	0.171875	1	0.2125	1	0.171875
1	0.178125	1	0.175	1	0.215625	1	0.175
1	0.18125	1	0.178125	1	0.21875	1	0.178125
1	0.184375	1	0.18125	1	0.221875	1	0.18125
1	0.1875	1	0.184375	1	0.225	1	0.184375
1	0.190625	1	0.1875	1	0.228125	1	0.1875
1	0.19375	1	0.190625	1	0.23125	1	0.190625
1	0.196875	1	0.19375	1	0.234375	1	0.19375
1	0.2	1	0.196875	1	0.240625	1	0.196875
1	0.203125	1	0.2	1	0.24375	1	0.2
1	0.20625	1	0.203125	1	0.246875	1	0.203125
1	0.209375	1	0.20625	1	0.25	1	0.20625
1	0.2125	1	0.209375	1	0.253125	1	0.209375
1	0.215625	1	0.2125	1	0.25625	1	0.2125
1	0.21875	1	0.215625	0.971429	0.25625	0.971429	0.2125
1	0.221875	1	0.21875	0.971429	0.259375	0.971429	0.215625
1	0.225	1	0.221875	0.971429	0.2625	0.971429	0.21875
1	0.228125	1	0.225	0.971429	0.265625	0.971429	0.221875
1	0.23125	1	0.228125	0.971429	0.26875	0.971429	0.225
1	0.234375	1	0.23125	0.971429	0.271875	0.971429	0.228125
1	0.2375	1	0.234375	0.971429	0.275	0.971429	0.23125
1	0.240625	1	0.2375	0.971429	0.278125	0.971429	0.234375
1	0.24375	1	0.240625	0.942857	0.278125	0.971429	0.2375
1	0.246875	1	0.24375	0.942857	0.28125	0.971429	0.240625
1	0.25	1	0.246875	0.942857	0.284375	0.971429	0.24375
1	0.253125	1	0.25	0.942857	0.2875	0.971429	0.246875
1	0.25625	1	0.253125	0.942857	0.290625	0.971429	0.25
1	0.259375	1	0.25625	0.942857	0.29375	0.971429	0.253125
1	0.2625	1	0.259375	0.942857	0.296875	0.971429	0.25625
1	0.265625	1	0.2625	0.942857	0.3	0.971429	0.259375
1	0.26875	1	0.265625	0.942857	0.303125	0.971429	0.2625
0.971429	0.26875	1	0.26875	0.942857	0.30625	0.971429	0.265625
0.971429	0.271875	1	0.271875	0.942857	0.309375	0.971429	0.26875
0.971429	0.275	1	0.275	0.942857	0.3125	0.971429	0.271875
0.971429	0.278125	1	0.278125	0.942857	0.315625	0.971429	0.275
0.971429	0.28125	1	0.28125	0.942857	0.31875	0.971429	0.278125
0.971429	0.284375	1	0.284375	0.942857	0.321875	0.971429	0.28125
0.971429	0.2875	1	0.2875	0.942857	0.325	0.971429	0.284375
0.971429	0.290625	1	0.290625	0.942857	0.328125	0.971429	0.2875
0.971429	0.29375	1	0.29375	0.942857	0.33125	0.971429	0.290625
0.971429	0.296875	1	0.296875	0.942857	0.334375	0.971429	0.29375
0.971429	0.3	1	0.3	0.942857	0.3375	0.971429	0.296875
0.971429	0.303125	1	0.303125	0.942857	0.340625	0.971429	0.3
0.971429	0.30625	0.971429	0.303125	0.942857	0.34375	0.971429	0.303125
0.971429	0.309375	0.971429	0.30625	0.942857	0.346875	0.971429	0.30625
0.971429	0.3125	0.971429	0.309375	0.942857	0.35	0.971429	0.309375
0.971429	0.315625	0.971429	0.3125	0.942857	0.353125	0.971429	0.3125
0.971429	0.31875	0.971429	0.315625	0.942857	0.35625	0.971429	0.315625
0.971429	0.321875	0.971429	0.31875	0.942857	0.359375	0.971429	0.31875
0.971429	0.325	0.971429	0.321875	0.942857	0.3625	0.971429	0.321875
0.971429	0.328125	0.971429	0.325	0.942857	0.365625	0.971429	0.325
0.971429	0.33125	0.971429	0.328125	0.942857	0.36875	0.971429	0.328125
0.971429	0.334375	0.971429	0.33125	0.942857	0.371875	0.971429	0.33125
0.971429	0.3375	0.971429	0.334375	0.942857	0.375	0.971429	0.334375
0.971429	0.340625	0.971429	0.3375	0.942857	0.378125	0.971429	0.3375
0.971429	0.34375	0.971429	0.340625	0.942857	0.38125	0.971429	0.340625
0.971429	0.346875	0.971429	0.34375	0.942857	0.384375	0.971429	0.34375
0.971429	0.35	0.971429	0.346875	0.942857	0.3875	0.971429	0.346875
0.971429	0.353125	0.971429	0.35	0.942857	0.390625	0.942857	0.346875
0.971429	0.35625	0.971429	0.353125	0.942857	0.39375	0.942857	0.35
0.971429	0.359375	0.971429	0.35625	0.942857	0.396875	0.942857	0.353125
0.971429	0.3625	0.971429	0.359375	0.942857	0.4	0.942857	0.35625
0.971429	0.365625	0.971429	0.3625	0.942857	0.403125	0.914286	0.35625
0.971429	0.36875	0.971429	0.365625	0.942857	0.40625	0.914286	0.359375
0.971429	0.371875	0.942857	0.365625	0.942857	0.409375	0.885714	0.359375
0.971429	0.375	0.942857	0.36875	0.942857	0.4125	0.885714	0.3625
0.971429	0.378125	0.942857	0.371875	0.942857	0.415625	0.885714	0.365625
0.971429	0.38125	0.942857	0.375	0.942857	0.41875	0.885714	0.36875
0.971429	0.384375	0.942857	0.378125	0.942857	0.421875	0.885714	0.371875
0.971429	0.3875	0.942857	0.38125	0.942857	0.425	0.885714	0.375
0.971429	0.390625	0.942857	0.384375	0.942857	0.428125	0.885714	0.378125
0.971429	0.39375	0.942857	0.3875	0.942857	0.43125	0.885714	0.38125
0.971429	0.396875	0.942857	0.390625	0.942857	0.434375	0.885714	0.384375
0.971429	0.4	0.942857	0.39375	0.942857	0.4375	0.885714	0.3875
0.971429	0.403125	0.942857	0.396875	0.942857	0.440625	0.885714	0.390625
0.971429	0.40625	0.942857	0.4	0.942857	0.44375	0.885714	0.39375
0.971429	0.409375	0.942857	0.403125	0.942857	0.446875	0.885714	0.396875
0.971429	0.4125	0.942857	0.40625	0.942857	0.45	0.857143	0.396875
0.971429	0.415625	0.942857	0.409375	0.942857	0.453125	0.857143	0.4
0.971429	0.41875	0.942857	0.4125	0.942857	0.45625	0.857143	0.403125
0.971429	0.421875	0.914286	0.4125	0.942857	0.459375	0.857143	0.40625
0.971429	0.425	0.914286	0.415625	0.914286	0.4625	0.857143	0.409375
0.971429	0.428125	0.914286	0.41875	0.914286	0.465625	0.857143	0.4125
0.971429	0.43125	0.914286	0.421875	0.914286	0.46875	0.857143	0.415625
0.971429	0.434375	0.885714	0.421875	0.914286	0.471875	0.857143	0.41875
0.971429	0.4375	0.885714	0.425	0.914286	0.475	0.857143	0.421875
0.971429	0.440625	0.885714	0.428125	0.914286	0.478125	0.857143	0.425
0.971429	0.44375	0.857143	0.428125	0.914286	0.48125	0.857143	0.428125
0.971429	0.446875	0.857143	0.43125	0.885714	0.48125	0.857143	0.43125
0.971429	0.45	0.857143	0.434375	0.885714	0.484375	0.857143	0.434375
0.971429	0.453125	0.857143	0.4375	0.885714	0.4875	0.857143	0.4375
0.971429	0.45625	0.857143	0.440625	0.885714	0.490625	0.857143	0.440625
0.971429	0.459375	0.857143	0.44375	0.885714	0.49375	0.857143	0.44375
0.971429	0.4625	0.828571	0.44375	0.885714	0.496875	0.857143	0.446875
0.942857	0.4625	0.828571	0.446875	0.885714	0.5	0.857143	0.45
0.942857	0.465625	0.828571	0.45	0.885714	0.503125	0.857143	0.453125
0.942857	0.46875	0.828571	0.453125	0.885714	0.50625	0.857143	0.45625
0.942857	0.471875	0.8	0.453125	0.885714	0.509375	0.857143	0.459375
0.942857	0.475	0.8	0.45625	0.885714	0.5125	0.857143	0.4625
0.942857	0.478125	0.8	0.459375	0.885714	0.515625	0.857143	0.465625
0.942857	0.48125	0.8	0.4625	0.885714	0.51875	0.857143	0.46875
0.942857	0.484375	0.8	0.465625	0.885714	0.521875	0.857143	0.471875
0.942857	0.4875	0.8	0.46875	0.885714	0.525	0.857143	0.475
0.942857	0.490625	0.8	0.471875	0.885714	0.528125	0.857143	0.478125
0.942857	0.49375	0.8	0.475	0.885714	0.534375	0.857143	0.48125
0.942857	0.496875	0.8	0.478125	0.885714	0.5375	0.857143	0.484375
0.942857	0.5	0.8	0.48125	0.885714	0.540625	0.857143	0.4875
0.942857	0.503125	0.771429	0.48125	0.885714	0.54375	0.857143	0.490625
0.942857	0.50625	0.771429	0.484375	0.885714	0.546875	0.857143	0.49375
0.942857	0.509375	0.771429	0.4875	0.885714	0.55	0.857143	0.496875
0.942857	0.5125	0.771429	0.490625	0.885714	0.553125	0.857143	0.5
0.942857	0.515625	0.771429	0.49375	0.885714	0.55625	0.857143	0.503125
0.942857	0.51875	0.771429	0.496875	0.885714	0.559375	0.857143	0.50625
0.942857	0.521875	0.771429	0.5	0.885714	0.5625	0.857143	0.509375
0.942857	0.525	0.771429	0.503125	0.885714	0.565625	0.828571	0.509375
0.942857	0.528125	0.771429	0.50625	0.885714	0.56875	0.828571	0.5125
0.942857	0.53125	0.771429	0.509375	0.885714	0.571875	0.828571	0.515625
0.942857	0.534375	0.771429	0.5125	0.885714	0.575	0.828571	0.51875
0.942857	0.5375	0.771429	0.515625	0.885714	0.578125	0.828571	0.521875
0.942857	0.540625	0.771429	0.51875	0.885714	0.58125	0.828571	0.525
0.942857	0.54375	0.771429	0.521875	0.885714	0.584375	0.828571	0.528125
0.942857	0.546875	0.771429	0.525	0.885714	0.5875	0.828571	0.53125
0.942857	0.55	0.742857	0.525	0.857143	0.590625	0.828571	0.534375
0.942857	0.553125	0.742857	0.528125	0.857143	0.59375	0.828571	0.5375
0.942857	0.55625	0.742857	0.53125	0.857143	0.596875	0.828571	0.540625
0.942857	0.559375	0.742857	0.534375	0.857143	0.6	0.828571	0.54375
0.942857	0.5625	0.742857	0.5375	0.857143	0.603125	0.828571	0.546875
0.942857	0.565625	0.742857	0.540625	0.857143	0.60625	0.828571	0.55
0.942857	0.56875	0.742857	0.54375	0.857143	0.609375	0.828571	0.553125
0.942857	0.571875	0.742857	0.546875	0.857143	0.6125	0.828571	0.55625
0.942857	0.575	0.742857	0.55	0.857143	0.615625	0.828571	0.559375
0.942857	0.578125	0.742857	0.553125	0.857143	0.61875	0.828571	0.5625
0.942857	0.58125	0.714286	0.553125	0.857143	0.621875	0.828571	0.565625
0.942857	0.584375	0.714286	0.55625	0.857143	0.625	0.828571	0.56875
0.942857	0.5875	0.714286	0.559375	0.857143	0.628125	0.828571	0.571875
0.942857	0.59375	0.714286	0.5625	0.857143	0.63125	0.828571	0.575
0.942857	0.596875	0.714286	0.565625	0.857143	0.634375	0.828571	0.578125
0.942857	0.6	0.714286	0.56875	0.857143	0.6375	0.828571	0.58125
0.942857	0.603125	0.714286	0.571875	0.857143	0.640625	0.828571	0.584375
0.942857	0.60625	0.685714	0.571875	0.857143	0.64375	0.828571	0.5875
0.942857	0.609375	0.685714	0.575	0.857143	0.646875	0.828571	0.590625
0.942857	0.6125	0.685714	0.578125	0.857143	0.65	0.828571	0.59375
0.942857	0.615625	0.685714	0.58125	0.857143	0.653125	0.828571	0.596875
0.942857	0.61875	0.685714	0.584375	0.857143	0.65625	0.828571	0.6
0.942857	0.621875	0.685714	0.5875	0.857143	0.659375	0.828571	0.603125
0.942857	0.625	0.685714	0.590625	0.857143	0.6625	0.828571	0.60625
0.942857	0.628125	0.685714	0.59375	0.857143	0.665625	0.828571	0.609375
0.942857	0.63125	0.685714	0.596875	0.857143	0.66875	0.828571	0.6125
0.942857	0.634375	0.685714	0.6	0.857143	0.671875	0.8	0.6125
0.942857	0.6375	0.685714	0.603125	0.857143	0.675	0.8	0.615625
0.942857	0.640625	0.685714	0.60625	0.857143	0.678125	0.8	0.61875
0.942857	0.64375	0.685714	0.609375	0.857143	0.68125	0.8	0.621875
0.942857	0.646875	0.685714	0.6125	0.828571	0.684375	0.8	0.625
0.942857	0.65	0.685714	0.615625	0.828571	0.6875	0.771429	0.625
0.942857	0.653125	0.685714	0.61875	0.8	0.690625	0.771429	0.628125
0.942857	0.65625	0.685714	0.621875	0.8	0.69375	0.742857	0.628125
0.942857	0.659375	0.685714	0.625	0.8	0.696875	0.742857	0.63125
0.942857	0.6625	0.685714	0.628125	0.8	0.7	0.742857	0.634375
0.942857	0.665625	0.657143	0.628125	0.8	0.703125	0.742857	0.6375
0.942857	0.66875	0.628571	0.628125	0.8	0.70625	0.742857	0.640625
0.942857	0.671875	0.628571	0.63125	0.8	0.709375	0.714286	0.640625
0.942857	0.675	0.628571	0.634375	0.8	0.7125	0.714286	0.64375
0.914286	0.675	0.628571	0.6375	0.8	0.715625	0.714286	0.646875
0.914286	0.678125	0.628571	0.640625	0.8	0.71875	0.714286	0.65
0.914286	0.68125	0.628571	0.64375	0.771429	0.71875	0.714286	0.653125
0.914286	0.684375	0.628571	0.646875	0.771429	0.721875	0.714286	0.65625
0.914286	0.6875	0.628571	0.65	0.771429	0.725	0.714286	0.659375
0.914286	0.690625	0.628571	0.653125	0.771429	0.728125	0.685714	0.659375
0.914286	0.69375	0.628571	0.65625	0.742857	0.73125	0.685714	0.6625
0.914286	0.696875	0.628571	0.659375	0.742857	0.734375	0.685714	0.665625
0.914286	0.7	0.628571	0.6625	0.742857	0.7375	0.685714	0.66875
0.914286	0.703125	0.628571	0.665625	0.742857	0.740625	0.685714	0.671875
0.914286	0.70625	0.628571	0.66875	0.742857	0.74375	0.685714	0.675
0.914286	0.709375	0.628571	0.671875	0.742857	0.746875	0.685714	0.678125
0.914286	0.7125	0.628571	0.675	0.742857	0.75	0.685714	0.68125
0.914286	0.715625	0.628571	0.678125	0.742857	0.753125	0.685714	0.684375
0.914286	0.71875	0.628571	0.68125	0.742857	0.75625	0.685714	0.6875
0.914286	0.721875	0.628571	0.684375	0.742857	0.759375	0.657143	0.6875
0.914286	0.725	0.628571	0.6875	0.742857	0.7625	0.628571	0.6875
0.914286	0.728125	0.628571	0.690625	0.742857	0.765625	0.628571	0.690625
0.914286	0.73125	0.628571	0.69375	0.742857	0.76875	0.628571	0.69375
0.914286	0.734375	0.628571	0.696875	0.742857	0.771875	0.6	0.69375
0.914286	0.7375	0.6	0.696875	0.742857	0.775	0.571429	0.69375
0.914286	0.740625	0.6	0.703125	0.742857	0.778125	0.571429	0.696875
0.885714	0.740625	0.6	0.70625	0.742857	0.78125	0.571429	0.7
0.885714	0.74375	0.6	0.709375	0.742857	0.784375	0.571429	0.703125
0.885714	0.746875	0.6	0.7125	0.714286	0.7875	0.571429	0.70625
0.885714	0.75	0.6	0.715625	0.714286	0.790625	0.542857	0.70625
0.885714	0.753125	0.6	0.71875	0.714286	0.79375	0.542857	0.709375
0.885714	0.75625	0.6	0.721875	0.714286	0.796875	0.542857	0.7125
0.885714	0.759375	0.6	0.725	0.714286	0.8	0.542857	0.715625
0.885714	0.7625	0.571429	0.725	0.714286	0.803125	0.514286	0.715625
0.885714	0.765625	0.571429	0.728125	0.714286	0.80625	0.514286	0.71875
0.885714	0.76875	0.571429	0.73125	0.714286	0.809375	0.514286	0.721875
0.885714	0.771875	0.571429	0.734375	0.714286	0.8125	0.514286	0.725
0.885714	0.775	0.571429	0.7375	0.685714	0.8125	0.485714	0.725
0.885714	0.778125	0.571429	0.740625	0.685714	0.815625	0.485714	0.728125
0.885714	0.78125	0.542857	0.740625	0.685714	0.81875	0.485714	0.73125
0.885714	0.784375	0.542857	0.74375	0.685714	0.821875	0.485714	0.734375
0.885714	0.7875	0.514286	0.74375	0.685714	0.825	0.485714	0.7375
0.885714	0.790625	0.514286	0.746875	0.657143	0.825	0.485714	0.740625
0.857143	0.790625	0.485714	0.746875	0.628571	0.828125	0.485714	0.74375
0.857143	0.79375	0.485714	0.75	0.6	0.828125	0.485714	0.746875
0.857143	0.796875	0.485714	0.753125	0.6	0.83125	0.485714	0.75
0.857143	0.8	0.485714	0.75625	0.6	0.834375	0.485714	0.753125
0.857143	0.803125	0.485714	0.759375	0.6	0.8375	0.485714	0.75625
0.857143	0.80625	0.485714	0.7625	0.571429	0.8375	0.485714	0.759375
0.857143	0.809375	0.485714	0.765625	0.571429	0.840625	0.457143	0.759375
0.857143	0.8125	0.485714	0.76875	0.571429	0.84375	0.457143	0.7625
0.828571	0.8125	0.485714	0.771875	0.571429	0.846875	0.457143	0.765625
0.828571	0.815625	0.485714	0.775	0.542857	0.846875	0.457143	0.76875
0.8	0.815625	0.485714	0.778125	0.542857	0.85	0.457143	0.771875
0.8	0.81875	0.485714	0.78125	0.542857	0.853125	0.457143	0.775
0.8	0.821875	0.485714	0.784375	0.542857	0.85625	0.457143	0.778125
0.771429	0.821875	0.485714	0.7875	0.542857	0.859375	0.428571	0.778125
0.771429	0.825	0.485714	0.790625	0.542857	0.8625	0.428571	0.78125
0.742857	0.825	0.457143	0.790625	0.542857	0.865625	0.428571	0.784375
0.742857	0.828125	0.457143	0.79375	0.542857	0.86875	0.428571	0.7875
0.742857	0.83125	0.428571	0.79375	0.514286	0.871875	0.4	0.7875
0.742857	0.834375	0.428571	0.796875	0.514286	0.875	0.4	0.790625
0.742857	0.8375	0.428571	0.8	0.514286	0.878125	0.4	0.79375
0.742857	0.840625	0.428571	0.803125	0.514286	0.88125	0.4	0.796875
0.742857	0.84375	0.428571	0.80625	0.514286	0.884375	0.4	0.8
0.742857	0.846875	0.428571	0.809375	0.514286	0.8875	0.4	0.803125
0.742857	0.85	0.428571	0.8125	0.485714	0.890625	0.371429	0.803125
0.714286	0.85	0.428571	0.815625	0.485714	0.89375	0.371429	0.80625
0.685714	0.85	0.4	0.815625	0.457143	0.89375	0.371429	0.809375
0.657143	0.85	0.4	0.81875	0.457143	0.896875	0.371429	0.8125
0.628571	0.85	0.4	0.821875	0.428571	0.896875	0.371429	0.815625
0.628571	0.853125	0.4	0.825	0.428571	0.9	0.371429	0.81875
0.6	0.853125	0.4	0.828125	0.4	0.9	0.371429	0.821875
0.6	0.85625	0.4	0.83125	0.4	0.903125	0.371429	0.825
0.6	0.859375	0.4	0.834375	0.4	0.90625	0.371429	0.828125
0.6	0.8625	0.4	0.8375	0.4	0.909375	0.371429	0.83125
0.6	0.865625	0.4	0.840625	0.4	0.9125	0.342857	0.83125
0.571429	0.865625	0.4	0.84375	0.4	0.915625	0.342857	0.834375
0.571429	0.86875	0.4	0.846875	0.371429	0.915625	0.342857	0.8375
0.571429	0.871875	0.4	0.85	0.371429	0.91875	0.314286	0.8375
0.571429	0.875	0.4	0.853125	0.342857	0.91875	0.314286	0.840625
0.571429	0.878125	0.4	0.85625	0.342857	0.921875	0.314286	0.84375
0.571429	0.88125	0.4	0.859375	0.314286	0.921875	0.314286	0.846875
0.571429	0.884375	0.4	0.8625	0.314286	0.925	0.314286	0.85
0.571429	0.8875	0.4	0.865625	0.314286	0.928125	0.314286	0.853125
0.571429	0.890625	0.4	0.86875	0.314286	0.93125	0.285714	0.853125
0.571429	0.89375	0.4	0.871875	0.314286	0.934375	0.285714	0.85625
0.571429	0.896875	0.4	0.875	0.314286	0.9375	0.285714	0.859375
0.571429	0.9	0.4	0.878125	0.314286	0.940625	0.285714	0.8625
0.571429	0.903125	0.4	0.88125	0.314286	0.94375	0.285714	0.865625
0.542857	0.903125	0.4	0.884375	0.314286	0.946875	0.285714	0.86875
0.542857	0.90625	0.4	0.8875	0.285714	0.946875	0.285714	0.871875
0.542857	0.909375	0.4	0.890625	0.285714	0.95	0.285714	0.875
0.542857	0.9125	0.4	0.89375	0.257143	0.95	0.285714	0.878125
0.542857	0.915625	0.4	0.896875	0.257143	0.953125	0.257143	0.878125
0.542857	0.91875	0.371429	0.896875	0.257143	0.95625	0.257143	0.88125
0.542857	0.921875	0.342857	0.896875	0.228571	0.95625	0.228571	0.88125
0.514286	0.921875	0.314286	0.896875	0.228571	0.959375	0.228571	0.884375
0.514286	0.925	0.314286	0.9	0.228571	0.9625	0.2	0.884375
0.514286	0.928125	0.314286	0.903125	0.228571	0.965625	0.2	0.8875
0.514286	0.93125	0.314286	0.90625	0.228571	0.96875	0.2	0.890625
0.514286	0.934375	0.285714	0.90625	0.2	0.96875	0.2	0.89375
0.514286	0.9375	0.285714	0.909375	0.2	0.971875	0.2	0.896875
0.514286	0.940625	0.285714	0.9125	0.171429	0.971875	0.2	0.9
0.514286	0.94375	0.285714	0.915625	0.171429	0.975	0.2	0.903125
0.514286	0.946875	0.285714	0.91875	0.171429	0.978125	0.2	0.90625
0.485714	0.946875	0.257143	0.91875	0.142857	0.978125	0.2	0.909375
0.457143	0.946875	0.228571	0.91875	0.142857	0.98125	0.2	0.9125
0.428571	0.946875	0.228571	0.921875	0.142857	0.984375	0.2	0.915625
0.4	0.946875	0.228571	0.925	0.114286	0.984375	0.2	0.91875
0.371429	0.946875	0.228571	0.928125	0.114286	0.9875	0.2	0.921875
0.371429	0.95	0.228571	0.93125	0.114286	0.990625	0.2	0.925
0.371429	0.953125	0.2	0.93125	0.114286	0.99375	0.171429	0.925
0.342857	0.953125	0.2	0.934375	0.0857143	0.99375	0.171429	0.928125
0.342857	0.95625	0.2	0.9375	0.0857143	0.996875	0.171429	0.93125
0.342857	0.959375	0.171429	0.9375	0.0857143	1	0.171429	0.934375
0.342857	0.9625	0.171429	0.940625	0.0571429	1	0.171429	0.9375
0.314286	0.9625	0.171429	0.94375	0.0285714	1	0.171429	0.940625
0.314286	0.965625	0.171429	0.946875	0	1	0.171429	0.94375
0.314286	0.96875	0.171429	0.95			0.171429	0.946875
0.285714	0.96875	0.171429	0.953125			0.171429	0.95
0.257143	0.96875	0.142857	0.953125			0.142857	0.95
0.228571	0.96875	0.142857	0.95625			0.114286	0.95
0.228571	0.971875	0.142857	0.959375			0.114286	0.953125
0.228571	0.975	0.142857	0.9625			0.114286	0.95625
0.2	0.975	0.142857	0.965625			0.114286	0.959375
0.171429	0.975	0.142857	0.96875			0.114286	0.9625
0.142857	0.975	0.142857	0.971875			0.0857143	0.9625
0.142857	0.978125	0.142857	0.975			0.0857143	0.965625
0.114286	0.978125	0.114286	0.975			0.0571429	0.965625
0.114286	0.98125	0.0857143	0.975			0.0571429	0.96875
0.114286	0.984375	0.0857143	0.978125			0.0571429	0.971875
0.114286	0.9875	0.0857143	0.98125			0.0571429	0.975
0.114286	0.990625	0.0857143	0.984375			0.0571429	0.978125
0.114286	0.99375	0.0571429	0.984375			0.0571429	0.98125
0.114286	0.996875	0.0571429	0.9875			0.0571429	0.984375
0.0857143	0.996875	0.0571429	0.990625			0.0285714	0.984375
0.0857143	1	0.0571429	0.99375			0.0285714	0.9875
0.0571429	1	0.0285714	0.99375			0.0285714	0.990625
0.0285714	1	0	0.99375			0.0285714	0.99375
0	1	0	0.996875			0.0285714	0.996875
		0	1			0.0285714	1
						0	1

## Sheet: Fig. 3E
sensitivities_DLNMS	specificities_DLNMS	sensitivities_PET model	specificities_PET model	sensitivities_CT model	specificities_CT model	sensitivities_Clinical model	specificities_Clinical model	sensitivities_Senior physicians	specificities_Senior physicians	sensitivities_Junior physicians	specificities_Junior physicians
1	0	1	0	1	0	1	0	1	0	1	0
1	0.0011325	0.991379	0	0.991379	0	1	0.0011325	0.560345	0.764439	0.5	0.784824
1	0.00226501	0.982759	0	0.982759	0	1	0.00226501	0.206897	0.949037	0.12931	0.9547
1	0.00339751	0.974138	0	0.974138	0	1	0.00339751	0.0344828	0.989807	0	0.996602
1	0.00453001	0.974138	0.0011325	0.965517	0	1	0.00453001	0	1	0	1
1	0.00566251	0.965517	0.0011325	0.956897	0	1	0.00566251
1	0.00679502	0.965517	0.00226501	0.948276	0	1	0.00679502
1	0.00792752	0.956897	0.00226501	0.939655	0	1	0.00792752
1	0.00906002	0.956897	0.00339751	0.939655	0.0011325	1	0.00906002
1	0.0101925	0.956897	0.00453001	0.939655	0.00226501	1	0.0101925
1	0.011325	0.956897	0.00566251	0.939655	0.00339751	1	0.0124575
1	0.0124575	0.956897	0.00679502	0.939655	0.00453001	1	0.01359
1	0.01359	0.956897	0.00792752	0.939655	0.00566251	1	0.015855
0.991379	0.01359	0.956897	0.00906002	0.939655	0.00679502	1	0.0169875
0.991379	0.0147225	0.956897	0.0101925	0.939655	0.00792752	1	0.01812
0.991379	0.015855	0.956897	0.011325	0.939655	0.00906002	1	0.0192525
0.991379	0.0169875	0.956897	0.0124575	0.939655	0.0101925	1	0.0203851
0.991379	0.01812	0.956897	0.01359	0.939655	0.011325	1	0.0215176
0.982759	0.01812	0.956897	0.0147225	0.939655	0.0124575	1	0.0226501
0.982759	0.0192525	0.956897	0.015855	0.939655	0.01359	1	0.0237826
0.982759	0.0203851	0.956897	0.0169875	0.939655	0.0147225	1	0.0249151
0.982759	0.0215176	0.956897	0.01812	0.939655	0.015855	1	0.0260476
0.982759	0.0226501	0.956897	0.0192525	0.939655	0.0169875	1	0.0271801
0.982759	0.0237826	0.956897	0.0203851	0.939655	0.01812	1	0.0283126
0.982759	0.0249151	0.956897	0.0215176	0.939655	0.0192525	1	0.0294451
0.982759	0.0260476	0.956897	0.0226501	0.939655	0.0203851	1	0.0305776
0.982759	0.0271801	0.956897	0.0237826	0.939655	0.0215176	1	0.0317101
0.982759	0.0283126	0.956897	0.0249151	0.939655	0.0226501	1	0.0328426
0.982759	0.0294451	0.956897	0.0260476	0.939655	0.0237826	1	0.0339751
0.982759	0.0305776	0.956897	0.0271801	0.939655	0.0249151	1	0.0351076
0.982759	0.0317101	0.956897	0.0283126	0.939655	0.0260476	1	0.0362401
0.982759	0.0328426	0.956897	0.0294451	0.939655	0.0271801	1	0.0373726
0.982759	0.0339751	0.956897	0.0305776	0.939655	0.0283126	1	0.0385051
0.982759	0.0351076	0.956897	0.0317101	0.939655	0.0294451	1	0.0396376
0.982759	0.0362401	0.956897	0.0328426	0.939655	0.0305776	1	0.0407701
0.982759	0.0373726	0.956897	0.0339751	0.939655	0.0317101	1	0.0419026
0.982759	0.0385051	0.956897	0.0351076	0.939655	0.0328426	1	0.0430351
0.982759	0.0396376	0.956897	0.0362401	0.939655	0.0339751	1	0.0441676
0.982759	0.0407701	0.956897	0.0373726	0.939655	0.0351076	1	0.0453001
0.982759	0.0419026	0.956897	0.0385051	0.939655	0.0362401	1	0.0464326
0.982759	0.0430351	0.956897	0.0396376	0.939655	0.0373726	1	0.0475651
0.982759	0.0441676	0.956897	0.0407701	0.939655	0.0385051	1	0.0486976
0.982759	0.0453001	0.956897	0.0419026	0.939655	0.0396376	1	0.0498301
0.982759	0.0464326	0.956897	0.0430351	0.939655	0.0407701	1	0.0509626
0.982759	0.0475651	0.956897	0.0441676	0.939655	0.0419026	1	0.0520951
0.982759	0.0486976	0.956897	0.0453001	0.939655	0.0430351	1	0.0543601
0.982759	0.0498301	0.956897	0.0464326	0.939655	0.0441676	1	0.0554926
0.982759	0.0509626	0.956897	0.0475651	0.939655	0.0453001	1	0.0566251
0.982759	0.0520951	0.956897	0.0486976	0.939655	0.0464326	1	0.0577576
0.982759	0.0532276	0.956897	0.0498301	0.939655	0.0475651	1	0.0588901
0.982759	0.0543601	0.956897	0.0509626	0.939655	0.0486976	1	0.0600227
0.982759	0.0554926	0.956897	0.0520951	0.939655	0.0498301	1	0.0611552
0.982759	0.0566251	0.956897	0.0532276	0.939655	0.0509626	1	0.0622877
0.982759	0.0577576	0.956897	0.0543601	0.939655	0.0520951	1	0.0634202
0.982759	0.0588901	0.956897	0.0554926	0.939655	0.0532276	1	0.0645527
0.982759	0.0600227	0.956897	0.0566251	0.939655	0.0543601	1	0.0656852
0.982759	0.0611552	0.956897	0.0577576	0.939655	0.0554926	1	0.0668177
0.982759	0.0622877	0.956897	0.0588901	0.939655	0.0566251	1	0.0679502
0.982759	0.0634202	0.956897	0.0600227	0.939655	0.0577576	1	0.0690827
0.982759	0.0645527	0.956897	0.0611552	0.939655	0.0588901	1	0.0702152
0.982759	0.0656852	0.956897	0.0622877	0.939655	0.0600227	1	0.0713477
0.982759	0.0668177	0.956897	0.0634202	0.939655	0.0611552	1	0.0724802
0.982759	0.0679502	0.956897	0.0645527	0.939655	0.0622877	1	0.0736127
0.982759	0.0690827	0.948276	0.0645527	0.939655	0.0634202	1	0.0747452
0.982759	0.0702152	0.948276	0.0656852	0.939655	0.0645527	1	0.0758777
0.982759	0.0713477	0.948276	0.0668177	0.931034	0.0645527	1	0.0770102
0.982759	0.0724802	0.948276	0.0679502	0.931034	0.0656852	1	0.0781427
0.982759	0.0736127	0.948276	0.0690827	0.931034	0.0668177	1	0.0792752
0.982759	0.0747452	0.948276	0.0702152	0.931034	0.0679502	1	0.0804077
0.982759	0.0758777	0.948276	0.0713477	0.931034	0.0690827	1	0.0815402
0.982759	0.0770102	0.948276	0.0724802	0.931034	0.0702152	1	0.0826727
0.982759	0.0781427	0.948276	0.0736127	0.931034	0.0713477	1	0.0838052
0.982759	0.0792752	0.948276	0.0747452	0.931034	0.0724802	1	0.0849377
0.982759	0.0804077	0.948276	0.0758777	0.931034	0.0736127	1	0.0860702
0.982759	0.0815402	0.948276	0.0770102	0.931034	0.0747452	1	0.0872027
0.982759	0.0826727	0.948276	0.0781427	0.931034	0.0758777	1	0.0883352
0.982759	0.0838052	0.948276	0.0792752	0.931034	0.0770102	1	0.0894677
0.982759	0.0849377	0.948276	0.0804077	0.931034	0.0781427	1	0.0906002
0.982759	0.0860702	0.948276	0.0815402	0.931034	0.0792752	1	0.0917327
0.982759	0.0872027	0.948276	0.0826727	0.931034	0.0804077	1	0.0928652
0.982759	0.0883352	0.948276	0.0838052	0.931034	0.0815402	1	0.0939977
0.982759	0.0894677	0.948276	0.0849377	0.922414	0.0815402	1	0.0962627
0.982759	0.0906002	0.948276	0.0860702	0.922414	0.0826727	1	0.0973952
0.982759	0.0917327	0.948276	0.0872027	0.922414	0.0838052	1	0.0985277
0.982759	0.0928652	0.948276	0.0883352	0.922414	0.0849377	1	0.0996602
0.982759	0.0939977	0.948276	0.0894677	0.922414	0.0860702	1	0.100793
0.982759	0.0951302	0.948276	0.0906002	0.922414	0.0872027	1	0.101925
0.982759	0.0962627	0.948276	0.0917327	0.922414	0.0883352	1	0.103058
0.982759	0.0973952	0.948276	0.0928652	0.922414	0.0894677	1	0.10419
0.982759	0.0985277	0.948276	0.0939977	0.922414	0.0906002	1	0.105323
0.982759	0.0996602	0.948276	0.0951302	0.922414	0.0917327	1	0.106455
0.982759	0.100793	0.948276	0.0962627	0.922414	0.0928652	1	0.10872
0.982759	0.101925	0.948276	0.0973952	0.922414	0.0939977	1	0.109853
0.982759	0.103058	0.948276	0.0985277	0.922414	0.0951302	1	0.110985
0.982759	0.10419	0.948276	0.0996602	0.922414	0.0962627	1	0.112118
0.982759	0.105323	0.948276	0.100793	0.922414	0.0973952	0.991379	0.112118
0.982759	0.106455	0.948276	0.101925	0.922414	0.0985277	0.991379	0.11325
0.982759	0.107588	0.948276	0.103058	0.922414	0.0996602	0.991379	0.114383
0.982759	0.10872	0.948276	0.10419	0.922414	0.100793	0.991379	0.115515
0.982759	0.109853	0.948276	0.105323	0.922414	0.101925	0.991379	0.116648
0.982759	0.110985	0.948276	0.106455	0.922414	0.103058	0.991379	0.11778
0.982759	0.112118	0.948276	0.107588	0.922414	0.10419	0.991379	0.118913
0.982759	0.11325	0.948276	0.10872	0.922414	0.105323	0.991379	0.120045
0.982759	0.114383	0.948276	0.109853	0.922414	0.106455	0.991379	0.121178
0.982759	0.115515	0.948276	0.110985	0.922414	0.107588	0.991379	0.12231
0.982759	0.116648	0.948276	0.112118	0.922414	0.10872	0.991379	0.123443
0.982759	0.11778	0.948276	0.11325	0.922414	0.109853	0.991379	0.124575
0.982759	0.118913	0.948276	0.114383	0.922414	0.110985	0.991379	0.125708
0.982759	0.120045	0.948276	0.115515	0.922414	0.112118	0.991379	0.12684
0.982759	0.121178	0.948276	0.116648	0.922414	0.11325	0.991379	0.127973
0.982759	0.12231	0.948276	0.11778	0.922414	0.114383	0.991379	0.129105
0.982759	0.123443	0.948276	0.118913	0.922414	0.115515	0.991379	0.130238
0.982759	0.124575	0.948276	0.120045	0.922414	0.116648	0.991379	0.13137
0.982759	0.125708	0.948276	0.121178	0.922414	0.11778	0.991379	0.132503
0.982759	0.12684	0.948276	0.12231	0.922414	0.118913	0.991379	0.133635
0.982759	0.127973	0.948276	0.123443	0.922414	0.120045	0.991379	0.134768
0.982759	0.129105	0.948276	0.124575	0.922414	0.121178	0.991379	0.1359
0.982759	0.130238	0.948276	0.125708	0.922414	0.12231	0.991379	0.137033
0.982759	0.13137	0.948276	0.12684	0.922414	0.123443	0.991379	0.138165
0.982759	0.132503	0.948276	0.127973	0.922414	0.124575	0.991379	0.139298
0.982759	0.133635	0.948276	0.129105	0.922414	0.125708	0.991379	0.14043
0.982759	0.134768	0.948276	0.130238	0.922414	0.12684	0.991379	0.141563
0.982759	0.1359	0.948276	0.13137	0.922414	0.127973	0.991379	0.142695
0.982759	0.137033	0.948276	0.132503	0.922414	0.129105	0.991379	0.143828
0.982759	0.138165	0.948276	0.133635	0.922414	0.130238	0.991379	0.14496
0.982759	0.139298	0.948276	0.134768	0.922414	0.13137	0.991379	0.146093
0.982759	0.14043	0.948276	0.1359	0.922414	0.132503	0.991379	0.147225
0.982759	0.141563	0.948276	0.137033	0.922414	0.133635	0.991379	0.148358
0.982759	0.142695	0.948276	0.138165	0.922414	0.134768	0.991379	0.14949
0.982759	0.143828	0.948276	0.139298	0.922414	0.1359	0.991379	0.150623
0.982759	0.14496	0.948276	0.14043	0.922414	0.137033	0.991379	0.151755
0.982759	0.146093	0.948276	0.141563	0.922414	0.138165	0.991379	0.152888
0.982759	0.147225	0.948276	0.142695	0.922414	0.139298	0.991379	0.15402
0.982759	0.148358	0.948276	0.143828	0.922414	0.14043	0.991379	0.155153
0.982759	0.14949	0.948276	0.14496	0.922414	0.141563	0.991379	0.156285
0.982759	0.150623	0.948276	0.146093	0.922414	0.142695	0.991379	0.157418
0.982759	0.151755	0.948276	0.147225	0.922414	0.143828	0.991379	0.15855
0.982759	0.152888	0.948276	0.148358	0.922414	0.14496	0.991379	0.159683
0.982759	0.15402	0.948276	0.14949	0.922414	0.146093	0.991379	0.161948
0.982759	0.155153	0.948276	0.150623	0.922414	0.147225	0.991379	0.16308
0.982759	0.156285	0.948276	0.151755	0.922414	0.148358	0.991379	0.164213
0.982759	0.157418	0.948276	0.152888	0.922414	0.14949	0.991379	0.165345
0.982759	0.15855	0.948276	0.15402	0.922414	0.150623	0.991379	0.166478
0.982759	0.159683	0.948276	0.155153	0.922414	0.151755	0.991379	0.16761
0.982759	0.160815	0.948276	0.156285	0.922414	0.152888	0.991379	0.168743
0.982759	0.161948	0.948276	0.157418	0.922414	0.15402	0.991379	0.169875
0.982759	0.16308	0.948276	0.15855	0.922414	0.155153	0.991379	0.17214
0.982759	0.164213	0.948276	0.159683	0.922414	0.156285	0.991379	0.173273
0.982759	0.165345	0.948276	0.160815	0.922414	0.157418	0.991379	0.174405
0.982759	0.166478	0.948276	0.161948	0.922414	0.15855	0.991379	0.175538
0.982759	0.16761	0.948276	0.16308	0.922414	0.159683	0.982759	0.175538
0.982759	0.168743	0.948276	0.164213	0.922414	0.160815	0.982759	0.17667
0.982759	0.169875	0.948276	0.165345	0.922414	0.161948	0.982759	0.177803
0.982759	0.171008	0.948276	0.166478	0.922414	0.16308	0.982759	0.178935
0.982759	0.17214	0.948276	0.16761	0.922414	0.164213	0.982759	0.180068
0.982759	0.173273	0.948276	0.168743	0.922414	0.165345	0.982759	0.1812
0.982759	0.174405	0.948276	0.169875	0.922414	0.166478	0.982759	0.182333
0.982759	0.175538	0.948276	0.171008	0.922414	0.16761	0.982759	0.184598
0.982759	0.17667	0.948276	0.17214	0.922414	0.168743	0.982759	0.18573
0.982759	0.177803	0.948276	0.173273	0.922414	0.169875	0.982759	0.186863
0.982759	0.178935	0.948276	0.174405	0.922414	0.171008	0.982759	0.189128
0.982759	0.180068	0.948276	0.175538	0.922414	0.17214	0.982759	0.19026
0.982759	0.1812	0.948276	0.17667	0.922414	0.173273	0.982759	0.191393
0.982759	0.182333	0.948276	0.177803	0.922414	0.174405	0.982759	0.192525
0.982759	0.183465	0.948276	0.178935	0.922414	0.175538	0.982759	0.193658
0.982759	0.184598	0.948276	0.180068	0.922414	0.17667	0.982759	0.19479
0.982759	0.18573	0.948276	0.1812	0.922414	0.177803	0.982759	0.195923
0.982759	0.186863	0.948276	0.182333	0.922414	0.178935	0.982759	0.197055
0.982759	0.187995	0.948276	0.183465	0.922414	0.180068	0.982759	0.198188
0.982759	0.189128	0.948276	0.184598	0.922414	0.1812	0.982759	0.19932
0.982759	0.19026	0.948276	0.18573	0.922414	0.182333	0.982759	0.200453
0.982759	0.191393	0.948276	0.186863	0.922414	0.183465	0.982759	0.201586
0.982759	0.192525	0.948276	0.187995	0.922414	0.184598	0.982759	0.202718
0.982759	0.193658	0.948276	0.189128	0.922414	0.18573	0.982759	0.203851
0.982759	0.19479	0.948276	0.19026	0.922414	0.186863	0.982759	0.204983
0.982759	0.195923	0.948276	0.191393	0.922414	0.187995	0.982759	0.206116
0.982759	0.197055	0.948276	0.192525	0.922414	0.189128	0.982759	0.207248
0.982759	0.198188	0.948276	0.193658	0.922414	0.19026	0.982759	0.208381
0.982759	0.19932	0.948276	0.19479	0.922414	0.191393	0.982759	0.209513
0.982759	0.200453	0.948276	0.195923	0.922414	0.192525	0.982759	0.210646
0.982759	0.201586	0.948276	0.197055	0.922414	0.193658	0.982759	0.211778
0.982759	0.202718	0.948276	0.198188	0.922414	0.19479	0.982759	0.212911
0.982759	0.203851	0.948276	0.19932	0.922414	0.195923	0.982759	0.214043
0.982759	0.204983	0.948276	0.200453	0.922414	0.197055	0.982759	0.215176
0.982759	0.206116	0.948276	0.201586	0.922414	0.198188	0.982759	0.216308
0.982759	0.207248	0.948276	0.202718	0.922414	0.19932	0.982759	0.218573
0.982759	0.208381	0.948276	0.203851	0.922414	0.200453	0.982759	0.219706
0.982759	0.209513	0.948276	0.204983	0.922414	0.201586	0.982759	0.220838
0.982759	0.210646	0.948276	0.206116	0.922414	0.202718	0.982759	0.221971
0.982759	0.211778	0.948276	0.207248	0.922414	0.203851	0.982759	0.223103
0.982759	0.212911	0.948276	0.208381	0.922414	0.204983	0.982759	0.224236
0.982759	0.214043	0.948276	0.209513	0.922414	0.206116	0.982759	0.225368
0.982759	0.215176	0.948276	0.210646	0.922414	0.207248	0.982759	0.226501
0.982759	0.216308	0.948276	0.211778	0.922414	0.208381	0.982759	0.227633
0.982759	0.217441	0.948276	0.212911	0.922414	0.209513	0.982759	0.228766
0.982759	0.218573	0.948276	0.214043	0.922414	0.210646	0.982759	0.231031
0.982759	0.219706	0.948276	0.215176	0.922414	0.211778	0.982759	0.232163
0.982759	0.220838	0.948276	0.216308	0.922414	0.212911	0.982759	0.233296
0.982759	0.221971	0.948276	0.217441	0.922414	0.214043	0.982759	0.234428
0.982759	0.223103	0.948276	0.218573	0.922414	0.215176	0.982759	0.235561
0.982759	0.224236	0.948276	0.219706	0.922414	0.216308	0.982759	0.236693
0.982759	0.225368	0.948276	0.220838	0.922414	0.217441	0.982759	0.237826
0.982759	0.226501	0.948276	0.221971	0.922414	0.218573	0.982759	0.238958
0.982759	0.227633	0.948276	0.223103	0.922414	0.219706	0.982759	0.240091
0.982759	0.228766	0.948276	0.224236	0.922414	0.220838	0.982759	0.241223
0.982759	0.229898	0.948276	0.225368	0.922414	0.221971	0.982759	0.242356
0.982759	0.231031	0.948276	0.226501	0.922414	0.223103	0.982759	0.243488
0.982759	0.232163	0.948276	0.227633	0.922414	0.224236	0.982759	0.244621
0.982759	0.233296	0.948276	0.228766	0.922414	0.225368	0.982759	0.245753
0.982759	0.234428	0.948276	0.229898	0.922414	0.226501	0.982759	0.246886
0.982759	0.235561	0.948276	0.231031	0.922414	0.227633	0.982759	0.248018
0.982759	0.236693	0.948276	0.232163	0.922414	0.228766	0.982759	0.249151
0.982759	0.237826	0.948276	0.233296	0.922414	0.229898	0.982759	0.250283
0.982759	0.238958	0.948276	0.234428	0.922414	0.231031	0.982759	0.251416
0.982759	0.240091	0.948276	0.235561	0.922414	0.232163	0.982759	0.252548
0.982759	0.241223	0.948276	0.236693	0.922414	0.233296	0.982759	0.253681
0.982759	0.242356	0.948276	0.237826	0.922414	0.234428	0.982759	0.254813
0.982759	0.243488	0.948276	0.238958	0.922414	0.235561	0.982759	0.255946
0.982759	0.244621	0.948276	0.240091	0.922414	0.236693	0.982759	0.257078
0.982759	0.245753	0.948276	0.241223	0.922414	0.237826	0.982759	0.258211
0.982759	0.246886	0.948276	0.242356	0.922414	0.238958	0.982759	0.259343
0.982759	0.248018	0.948276	0.243488	0.922414	0.240091	0.982759	0.260476
0.982759	0.249151	0.948276	0.244621	0.922414	0.241223	0.982759	0.261608
0.982759	0.250283	0.948276	0.245753	0.922414	0.242356	0.974138	0.261608
0.982759	0.251416	0.948276	0.246886	0.922414	0.243488	0.974138	0.262741
0.982759	0.252548	0.948276	0.248018	0.922414	0.244621	0.974138	0.263873
0.982759	0.253681	0.948276	0.249151	0.922414	0.245753	0.974138	0.265006
0.982759	0.254813	0.948276	0.250283	0.922414	0.246886	0.974138	0.266138
0.982759	0.255946	0.948276	0.251416	0.922414	0.248018	0.974138	0.267271
0.982759	0.257078	0.948276	0.252548	0.922414	0.249151	0.974138	0.268403
0.982759	0.258211	0.939655	0.252548	0.922414	0.250283	0.974138	0.269536
0.982759	0.259343	0.939655	0.253681	0.922414	0.251416	0.974138	0.270668
0.982759	0.260476	0.931034	0.253681	0.922414	0.252548	0.974138	0.271801
0.982759	0.261608	0.931034	0.254813	0.922414	0.253681	0.974138	0.272933
0.974138	0.261608	0.931034	0.255946	0.922414	0.254813	0.974138	0.274066
0.974138	0.262741	0.931034	0.257078	0.922414	0.255946	0.974138	0.275198
0.974138	0.263873	0.931034	0.258211	0.922414	0.257078	0.974138	0.277463
0.974138	0.265006	0.931034	0.259343	0.922414	0.258211	0.974138	0.278596
0.974138	0.266138	0.931034	0.260476	0.922414	0.259343	0.974138	0.279728
0.974138	0.267271	0.931034	0.261608	0.922414	0.260476	0.974138	0.280861
0.974138	0.268403	0.931034	0.262741	0.922414	0.261608	0.974138	0.281993
0.974138	0.269536	0.931034	0.263873	0.922414	0.262741	0.974138	0.283126
0.974138	0.270668	0.931034	0.265006	0.922414	0.263873	0.974138	0.284258
0.974138	0.271801	0.931034	0.266138	0.922414	0.265006	0.974138	0.285391
0.974138	0.272933	0.931034	0.267271	0.922414	0.266138	0.965517	0.285391
0.974138	0.274066	0.931034	0.268403	0.922414	0.267271	0.965517	0.286523
0.965517	0.274066	0.931034	0.269536	0.922414	0.268403	0.965517	0.287656
0.965517	0.275198	0.931034	0.270668	0.922414	0.269536	0.965517	0.288788
0.965517	0.276331	0.931034	0.271801	0.922414	0.270668	0.965517	0.289921
0.965517	0.277463	0.931034	0.272933	0.922414	0.271801	0.965517	0.291053
0.965517	0.278596	0.931034	0.274066	0.922414	0.272933	0.965517	0.292186
0.965517	0.279728	0.931034	0.275198	0.922414	0.274066	0.965517	0.293318
0.965517	0.280861	0.931034	0.276331	0.922414	0.275198	0.965517	0.294451
0.965517	0.281993	0.931034	0.277463	0.922414	0.276331	0.965517	0.295583
0.965517	0.283126	0.931034	0.278596	0.922414	0.277463	0.965517	0.296716
0.965517	0.284258	0.931034	0.279728	0.922414	0.278596	0.965517	0.297848
0.965517	0.285391	0.931034	0.280861	0.922414	0.279728	0.965517	0.298981
0.965517	0.286523	0.931034	0.281993	0.922414	0.280861	0.965517	0.300113
0.965517	0.287656	0.931034	0.283126	0.922414	0.281993	0.965517	0.302378
0.965517	0.288788	0.931034	0.284258	0.922414	0.283126	0.965517	0.303511
0.965517	0.289921	0.931034	0.285391	0.922414	0.284258	0.965517	0.304643
0.965517	0.291053	0.931034	0.286523	0.922414	0.285391	0.965517	0.305776
0.965517	0.292186	0.931034	0.287656	0.922414	0.286523	0.965517	0.306908
0.965517	0.293318	0.931034	0.288788	0.922414	0.287656	0.965517	0.308041
0.965517	0.294451	0.931034	0.289921	0.922414	0.288788	0.965517	0.309173
0.965517	0.295583	0.931034	0.291053	0.922414	0.289921	0.965517	0.311438
0.965517	0.296716	0.931034	0.292186	0.922414	0.291053	0.965517	0.312571
0.965517	0.297848	0.931034	0.293318	0.922414	0.292186	0.965517	0.313703
0.965517	0.298981	0.931034	0.294451	0.922414	0.293318	0.965517	0.315968
0.965517	0.300113	0.931034	0.295583	0.922414	0.294451	0.965517	0.317101
0.965517	0.301246	0.931034	0.296716	0.922414	0.295583	0.965517	0.318233
0.965517	0.302378	0.931034	0.297848	0.922414	0.296716	0.965517	0.319366
0.965517	0.303511	0.931034	0.298981	0.922414	0.297848	0.965517	0.320498
0.965517	0.304643	0.931034	0.300113	0.922414	0.298981	0.965517	0.321631
0.965517	0.305776	0.931034	0.301246	0.922414	0.300113	0.965517	0.322763
0.965517	0.306908	0.931034	0.302378	0.922414	0.301246	0.965517	0.323896
0.965517	0.308041	0.931034	0.303511	0.922414	0.302378	0.965517	0.325028
0.965517	0.309173	0.931034	0.304643	0.922414	0.303511	0.965517	0.326161
0.965517	0.310306	0.931034	0.305776	0.922414	0.304643	0.965517	0.327293
0.965517	0.311438	0.931034	0.306908	0.922414	0.305776	0.965517	0.328426
0.965517	0.312571	0.931034	0.308041	0.922414	0.306908	0.956897	0.328426
0.965517	0.313703	0.931034	0.309173	0.913793	0.306908	0.956897	0.329558
0.965517	0.314836	0.931034	0.310306	0.913793	0.308041	0.956897	0.330691
0.965517	0.315968	0.931034	0.311438	0.913793	0.309173	0.956897	0.331823
0.965517	0.317101	0.931034	0.312571	0.913793	0.310306	0.956897	0.332956
0.965517	0.318233	0.931034	0.313703	0.913793	0.311438	0.956897	0.334088
0.965517	0.319366	0.931034	0.314836	0.913793	0.312571	0.956897	0.335221
0.965517	0.320498	0.931034	0.315968	0.913793	0.313703	0.956897	0.336353
0.965517	0.321631	0.931034	0.317101	0.913793	0.314836	0.956897	0.337486
0.965517	0.322763	0.931034	0.318233	0.913793	0.315968	0.956897	0.338618
0.965517	0.323896	0.931034	0.319366	0.913793	0.317101	0.956897	0.339751
0.965517	0.325028	0.931034	0.320498	0.913793	0.318233	0.956897	0.340883
0.965517	0.326161	0.931034	0.321631	0.913793	0.319366	0.956897	0.342016
0.965517	0.327293	0.931034	0.322763	0.913793	0.320498	0.956897	0.343148
0.965517	0.328426	0.931034	0.323896	0.913793	0.321631	0.956897	0.344281
0.956897	0.328426	0.931034	0.325028	0.913793	0.322763	0.956897	0.345413
0.956897	0.329558	0.931034	0.326161	0.913793	0.323896	0.956897	0.346546
0.956897	0.330691	0.931034	0.327293	0.913793	0.325028	0.956897	0.347678
0.956897	0.331823	0.931034	0.328426	0.913793	0.326161	0.956897	0.348811
0.956897	0.332956	0.931034	0.329558	0.913793	0.327293	0.956897	0.349943
0.956897	0.334088	0.931034	0.330691	0.913793	0.328426	0.956897	0.351076
0.956897	0.335221	0.931034	0.331823	0.913793	0.329558	0.956897	0.352208
0.956897	0.336353	0.931034	0.332956	0.913793	0.330691	0.956897	0.353341
0.956897	0.337486	0.931034	0.334088	0.913793	0.331823	0.956897	0.354473
0.956897	0.338618	0.931034	0.335221	0.913793	0.332956	0.956897	0.355606
0.956897	0.339751	0.931034	0.336353	0.913793	0.334088	0.956897	0.356738
0.956897	0.340883	0.931034	0.337486	0.913793	0.335221	0.948276	0.356738
0.956897	0.342016	0.931034	0.338618	0.913793	0.336353	0.948276	0.357871
0.956897	0.343148	0.931034	0.339751	0.913793	0.337486	0.948276	0.359003
0.956897	0.344281	0.931034	0.340883	0.913793	0.338618	0.948276	0.360136
0.956897	0.345413	0.931034	0.342016	0.913793	0.339751	0.939655	0.360136
0.956897	0.346546	0.931034	0.343148	0.913793	0.340883	0.939655	0.361268
0.956897	0.347678	0.931034	0.344281	0.913793	0.342016	0.939655	0.362401
0.956897	0.348811	0.931034	0.345413	0.913793	0.343148	0.939655	0.363533
0.956897	0.349943	0.931034	0.346546	0.913793	0.344281	0.939655	0.364666
0.956897	0.351076	0.931034	0.347678	0.913793	0.345413	0.939655	0.365798
0.956897	0.352208	0.931034	0.348811	0.913793	0.346546	0.939655	0.366931
0.956897	0.353341	0.931034	0.349943	0.913793	0.347678	0.939655	0.368063
0.956897	0.354473	0.931034	0.351076	0.913793	0.348811	0.939655	0.369196
0.956897	0.355606	0.931034	0.352208	0.913793	0.349943	0.939655	0.370328
0.956897	0.356738	0.931034	0.353341	0.913793	0.351076	0.939655	0.371461
0.956897	0.357871	0.931034	0.354473	0.913793	0.352208	0.939655	0.372593
0.956897	0.359003	0.931034	0.355606	0.913793	0.353341	0.939655	0.373726
0.956897	0.360136	0.931034	0.356738	0.913793	0.354473	0.939655	0.374858
0.956897	0.361268	0.931034	0.357871	0.913793	0.355606	0.939655	0.375991
0.956897	0.362401	0.931034	0.359003	0.913793	0.356738	0.939655	0.377123
0.956897	0.363533	0.931034	0.360136	0.913793	0.357871	0.939655	0.378256
0.948276	0.363533	0.931034	0.361268	0.913793	0.359003	0.931034	0.378256
0.948276	0.364666	0.931034	0.362401	0.913793	0.360136	0.931034	0.379388
0.948276	0.365798	0.931034	0.363533	0.913793	0.361268	0.931034	0.380521
0.948276	0.366931	0.931034	0.364666	0.913793	0.362401	0.922414	0.381653
0.948276	0.368063	0.931034	0.365798	0.913793	0.363533	0.922414	0.382786
0.948276	0.369196	0.931034	0.366931	0.913793	0.364666	0.922414	0.383918
0.948276	0.370328	0.931034	0.368063	0.913793	0.365798	0.922414	0.385051
0.948276	0.371461	0.931034	0.369196	0.913793	0.366931	0.922414	0.386183
0.948276	0.372593	0.931034	0.370328	0.913793	0.368063	0.922414	0.387316
0.948276	0.373726	0.931034	0.371461	0.913793	0.369196	0.922414	0.388448
0.948276	0.374858	0.931034	0.372593	0.913793	0.370328	0.922414	0.389581
0.948276	0.375991	0.931034	0.373726	0.913793	0.371461	0.913793	0.389581
0.948276	0.377123	0.931034	0.374858	0.913793	0.372593	0.913793	0.390713
0.948276	0.378256	0.931034	0.375991	0.913793	0.373726	0.913793	0.391846
0.948276	0.379388	0.931034	0.377123	0.913793	0.374858	0.913793	0.392978
0.948276	0.380521	0.931034	0.378256	0.913793	0.375991	0.913793	0.394111
0.948276	0.381653	0.931034	0.379388	0.913793	0.377123	0.905172	0.394111
0.948276	0.382786	0.931034	0.380521	0.913793	0.378256	0.905172	0.395243
0.948276	0.383918	0.931034	0.381653	0.913793	0.379388	0.905172	0.396376
0.948276	0.385051	0.931034	0.382786	0.905172	0.379388	0.905172	0.397508
0.948276	0.386183	0.931034	0.383918	0.905172	0.380521	0.905172	0.398641
0.948276	0.387316	0.931034	0.385051	0.905172	0.381653	0.905172	0.399773
0.948276	0.388448	0.931034	0.386183	0.905172	0.382786	0.905172	0.400906
0.948276	0.389581	0.931034	0.387316	0.905172	0.383918	0.905172	0.402039
0.948276	0.390713	0.931034	0.388448	0.905172	0.385051	0.905172	0.403171
0.948276	0.391846	0.931034	0.389581	0.905172	0.386183	0.905172	0.404304
0.948276	0.392978	0.922414	0.389581	0.905172	0.387316	0.905172	0.405436
0.948276	0.394111	0.922414	0.390713	0.905172	0.388448	0.905172	0.406569
0.948276	0.395243	0.922414	0.391846	0.905172	0.389581	0.896552	0.407701
0.948276	0.396376	0.922414	0.392978	0.905172	0.390713	0.896552	0.408834
0.948276	0.397508	0.922414	0.394111	0.905172	0.391846	0.896552	0.409966
0.948276	0.398641	0.922414	0.395243	0.905172	0.392978	0.896552	0.411099
0.948276	0.399773	0.922414	0.396376	0.905172	0.394111	0.896552	0.412231
0.948276	0.400906	0.922414	0.397508	0.905172	0.395243	0.896552	0.413364
0.948276	0.402039	0.922414	0.398641	0.905172	0.396376	0.896552	0.414496
0.948276	0.403171	0.922414	0.399773	0.905172	0.397508	0.896552	0.415629
0.948276	0.404304	0.922414	0.400906	0.905172	0.398641	0.896552	0.416761
0.948276	0.405436	0.922414	0.402039	0.905172	0.399773	0.896552	0.417894
0.948276	0.406569	0.922414	0.403171	0.905172	0.400906	0.896552	0.419026
0.948276	0.407701	0.922414	0.404304	0.905172	0.402039	0.896552	0.420159
0.948276	0.408834	0.922414	0.405436	0.905172	0.403171	0.896552	0.421291
0.948276	0.409966	0.922414	0.406569	0.905172	0.404304	0.896552	0.422424
0.948276	0.411099	0.922414	0.407701	0.905172	0.405436	0.896552	0.423556
0.948276	0.412231	0.922414	0.408834	0.905172	0.406569	0.896552	0.424689
0.948276	0.413364	0.922414	0.409966	0.905172	0.407701	0.896552	0.425821
0.948276	0.414496	0.922414	0.411099	0.905172	0.408834	0.896552	0.426954
0.948276	0.415629	0.922414	0.412231	0.905172	0.409966	0.896552	0.428086
0.948276	0.416761	0.922414	0.413364	0.905172	0.411099	0.896552	0.429219
0.948276	0.417894	0.922414	0.414496	0.905172	0.412231	0.896552	0.430351
0.948276	0.419026	0.922414	0.415629	0.905172	0.413364	0.896552	0.431484
0.948276	0.420159	0.922414	0.416761	0.905172	0.414496	0.896552	0.432616
0.948276	0.421291	0.922414	0.417894	0.905172	0.415629	0.887931	0.432616
0.948276	0.422424	0.922414	0.419026	0.905172	0.416761	0.887931	0.433749
0.948276	0.423556	0.922414	0.420159	0.905172	0.417894	0.887931	0.434881
0.948276	0.424689	0.922414	0.421291	0.905172	0.419026	0.887931	0.436014
0.948276	0.425821	0.922414	0.422424	0.905172	0.420159	0.887931	0.437146
0.948276	0.426954	0.922414	0.423556	0.905172	0.421291	0.887931	0.438279
0.948276	0.428086	0.922414	0.424689	0.905172	0.422424	0.887931	0.439411
0.948276	0.429219	0.922414	0.425821	0.905172	0.423556	0.887931	0.440544
0.948276	0.430351	0.922414	0.426954	0.905172	0.424689	0.887931	0.441676
0.948276	0.431484	0.922414	0.428086	0.905172	0.425821	0.887931	0.442809
0.948276	0.432616	0.922414	0.429219	0.905172	0.426954	0.887931	0.443941
0.948276	0.433749	0.922414	0.430351	0.905172	0.428086	0.887931	0.445074
0.948276	0.434881	0.922414	0.431484	0.905172	0.429219	0.87931	0.445074
0.948276	0.436014	0.922414	0.432616	0.905172	0.430351	0.87931	0.446206
0.948276	0.437146	0.922414	0.433749	0.905172	0.431484	0.87931	0.447339
0.948276	0.438279	0.922414	0.434881	0.905172	0.432616	0.87931	0.448471
0.948276	0.439411	0.922414	0.436014	0.905172	0.433749	0.87931	0.450736
0.948276	0.440544	0.922414	0.437146	0.905172	0.434881	0.87931	0.451869
0.939655	0.440544	0.913793	0.437146	0.905172	0.436014	0.87931	0.453001
0.939655	0.441676	0.913793	0.438279	0.905172	0.437146	0.87931	0.454134
0.939655	0.442809	0.913793	0.439411	0.905172	0.438279	0.87931	0.455266
0.939655	0.443941	0.913793	0.440544	0.905172	0.439411	0.87931	0.456399
0.939655	0.445074	0.913793	0.441676	0.905172	0.440544	0.87931	0.457531
0.939655	0.446206	0.913793	0.442809	0.905172	0.441676	0.87931	0.458664
0.939655	0.447339	0.913793	0.443941	0.905172	0.442809	0.87931	0.459796
0.939655	0.448471	0.913793	0.445074	0.905172	0.443941	0.87931	0.460929
0.939655	0.449604	0.913793	0.446206	0.905172	0.445074	0.87931	0.462061
0.939655	0.450736	0.913793	0.447339	0.905172	0.446206	0.87931	0.463194
0.939655	0.451869	0.913793	0.448471	0.905172	0.447339	0.87931	0.464326
0.939655	0.453001	0.913793	0.449604	0.905172	0.448471	0.87931	0.465459
0.939655	0.454134	0.913793	0.450736	0.905172	0.449604	0.87931	0.466591
0.939655	0.455266	0.913793	0.451869	0.905172	0.450736	0.87931	0.467724
0.939655	0.456399	0.913793	0.453001	0.905172	0.451869	0.87931	0.468856
0.939655	0.457531	0.913793	0.454134	0.896552	0.451869	0.87069	0.468856
0.939655	0.458664	0.913793	0.455266	0.896552	0.453001	0.87069	0.469989
0.939655	0.459796	0.913793	0.456399	0.896552	0.454134	0.87069	0.471121
0.939655	0.460929	0.913793	0.457531	0.896552	0.455266	0.87069	0.472254
0.939655	0.462061	0.913793	0.458664	0.896552	0.456399	0.87069	0.473386
0.939655	0.463194	0.913793	0.459796	0.896552	0.457531	0.87069	0.474519
0.939655	0.464326	0.913793	0.460929	0.896552	0.458664	0.87069	0.475651
0.939655	0.465459	0.913793	0.462061	0.896552	0.459796	0.87069	0.476784
0.939655	0.466591	0.913793	0.463194	0.896552	0.460929	0.87069	0.477916
0.939655	0.467724	0.913793	0.464326	0.896552	0.462061	0.87069	0.479049
0.939655	0.468856	0.913793	0.465459	0.896552	0.463194	0.87069	0.480181
0.939655	0.469989	0.913793	0.466591	0.896552	0.464326	0.87069	0.481314
0.939655	0.471121	0.913793	0.467724	0.896552	0.465459	0.87069	0.482446
0.939655	0.472254	0.913793	0.468856	0.896552	0.466591	0.87069	0.483579
0.939655	0.473386	0.913793	0.469989	0.896552	0.467724	0.87069	0.484711
0.939655	0.474519	0.913793	0.471121	0.887931	0.467724	0.87069	0.485844
0.939655	0.475651	0.913793	0.472254	0.887931	0.468856	0.87069	0.486976
0.939655	0.476784	0.913793	0.473386	0.887931	0.469989	0.87069	0.488109
0.939655	0.477916	0.913793	0.474519	0.887931	0.471121	0.87069	0.489241
0.939655	0.479049	0.913793	0.475651	0.887931	0.472254	0.87069	0.490374
0.939655	0.480181	0.913793	0.476784	0.887931	0.473386	0.862069	0.490374
0.939655	0.481314	0.913793	0.477916	0.887931	0.474519	0.862069	0.491506
0.939655	0.482446	0.913793	0.479049	0.887931	0.475651	0.862069	0.492639
0.939655	0.483579	0.913793	0.480181	0.887931	0.476784	0.862069	0.493771
0.939655	0.484711	0.913793	0.481314	0.887931	0.477916	0.862069	0.496036
0.939655	0.485844	0.913793	0.482446	0.887931	0.479049	0.862069	0.497169
0.939655	0.486976	0.913793	0.483579	0.887931	0.480181	0.862069	0.498301
0.939655	0.488109	0.913793	0.484711	0.887931	0.481314	0.862069	0.499434
0.939655	0.489241	0.913793	0.485844	0.887931	0.482446	0.862069	0.500566
0.939655	0.490374	0.913793	0.486976	0.887931	0.483579	0.862069	0.501699
0.939655	0.491506	0.913793	0.488109	0.887931	0.484711	0.853448	0.501699
0.939655	0.492639	0.913793	0.489241	0.887931	0.485844	0.853448	0.502831
0.939655	0.493771	0.913793	0.490374	0.887931	0.486976	0.853448	0.503964
0.939655	0.494904	0.913793	0.491506	0.887931	0.488109	0.853448	0.505096
0.939655	0.496036	0.913793	0.492639	0.887931	0.489241	0.853448	0.506229
0.939655	0.497169	0.913793	0.493771	0.887931	0.490374	0.853448	0.507361
0.939655	0.498301	0.913793	0.494904	0.887931	0.491506	0.853448	0.508494
0.939655	0.499434	0.913793	0.496036	0.887931	0.492639	0.853448	0.509626
0.939655	0.500566	0.913793	0.497169	0.887931	0.493771	0.853448	0.510759
0.939655	0.501699	0.913793	0.498301	0.887931	0.494904	0.853448	0.511891
0.939655	0.502831	0.913793	0.499434	0.887931	0.496036	0.853448	0.513024
0.939655	0.503964	0.913793	0.500566	0.887931	0.497169	0.853448	0.514156
0.939655	0.505096	0.913793	0.501699	0.887931	0.498301	0.853448	0.515289
0.939655	0.506229	0.913793	0.502831	0.887931	0.499434	0.853448	0.516421
0.931034	0.506229	0.913793	0.503964	0.887931	0.500566	0.853448	0.517554
0.931034	0.507361	0.913793	0.505096	0.887931	0.501699	0.853448	0.518686
0.931034	0.508494	0.913793	0.506229	0.87931	0.501699	0.844828	0.519819
0.931034	0.509626	0.913793	0.507361	0.87931	0.502831	0.844828	0.520951
0.931034	0.510759	0.913793	0.508494	0.87931	0.503964	0.844828	0.522084
0.931034	0.511891	0.913793	0.509626	0.87931	0.505096	0.844828	0.523216
0.931034	0.513024	0.913793	0.510759	0.87931	0.506229	0.844828	0.524349
0.931034	0.514156	0.913793	0.511891	0.87931	0.507361	0.844828	0.525481
0.931034	0.515289	0.913793	0.513024	0.87931	0.508494	0.844828	0.526614
0.931034	0.516421	0.913793	0.514156	0.87931	0.509626	0.836207	0.526614
0.931034	0.517554	0.905172	0.514156	0.87931	0.510759	0.836207	0.527746
0.931034	0.518686	0.905172	0.515289	0.87931	0.511891	0.836207	0.528879
0.931034	0.519819	0.905172	0.516421	0.87931	0.513024	0.836207	0.531144
0.931034	0.520951	0.905172	0.517554	0.87931	0.514156	0.836207	0.532276
0.931034	0.522084	0.905172	0.518686	0.87931	0.515289	0.836207	0.533409
0.931034	0.523216	0.905172	0.519819	0.87931	0.516421	0.836207	0.534541
0.931034	0.524349	0.905172	0.520951	0.87931	0.517554	0.836207	0.536806
0.931034	0.525481	0.905172	0.522084	0.87931	0.518686	0.836207	0.537939
0.931034	0.526614	0.905172	0.523216	0.87931	0.519819	0.836207	0.539071
0.931034	0.527746	0.905172	0.524349	0.87931	0.520951	0.836207	0.540204
0.931034	0.528879	0.905172	0.525481	0.87931	0.522084	0.836207	0.541336
0.931034	0.530011	0.905172	0.526614	0.87931	0.523216	0.836207	0.542469
0.931034	0.531144	0.905172	0.527746	0.87931	0.524349	0.836207	0.543601
0.931034	0.532276	0.905172	0.528879	0.87931	0.525481	0.836207	0.544734
0.931034	0.533409	0.905172	0.530011	0.87931	0.526614	0.836207	0.545866
0.931034	0.534541	0.905172	0.531144	0.87931	0.527746	0.827586	0.545866
0.931034	0.535674	0.905172	0.532276	0.87931	0.528879	0.827586	0.546999
0.931034	0.536806	0.905172	0.533409	0.87931	0.530011	0.827586	0.548131
0.931034	0.537939	0.905172	0.534541	0.87931	0.531144	0.827586	0.549264
0.931034	0.539071	0.905172	0.535674	0.87931	0.532276	0.827586	0.551529
0.931034	0.540204	0.905172	0.536806	0.87931	0.533409	0.818966	0.551529
0.931034	0.541336	0.905172	0.537939	0.87931	0.534541	0.818966	0.552661
0.931034	0.542469	0.905172	0.539071	0.87931	0.535674	0.818966	0.554926
0.931034	0.543601	0.905172	0.540204	0.87931	0.536806	0.818966	0.557191
0.931034	0.544734	0.905172	0.541336	0.87931	0.537939	0.818966	0.558324
0.931034	0.545866	0.905172	0.542469	0.87931	0.539071	0.818966	0.559456
0.922414	0.545866	0.905172	0.543601	0.87931	0.540204	0.818966	0.560589
0.922414	0.546999	0.905172	0.544734	0.87931	0.541336	0.818966	0.561721
0.922414	0.548131	0.905172	0.545866	0.87931	0.542469	0.818966	0.562854
0.922414	0.549264	0.905172	0.546999	0.87931	0.543601	0.818966	0.563986
0.922414	0.550396	0.905172	0.548131	0.87931	0.544734	0.818966	0.565119
0.922414	0.551529	0.905172	0.549264	0.87931	0.545866	0.818966	0.567384
0.922414	0.552661	0.905172	0.550396	0.87931	0.546999	0.818966	0.568516
0.922414	0.553794	0.896552	0.550396	0.87931	0.548131	0.810345	0.568516
0.922414	0.554926	0.896552	0.551529	0.87931	0.549264	0.810345	0.569649
0.922414	0.556059	0.896552	0.552661	0.87931	0.550396	0.801724	0.569649
0.922414	0.557191	0.896552	0.553794	0.87931	0.551529	0.801724	0.571914
0.922414	0.558324	0.896552	0.554926	0.87931	0.552661	0.801724	0.573046
0.922414	0.559456	0.896552	0.556059	0.87931	0.553794	0.801724	0.574179
0.922414	0.560589	0.896552	0.557191	0.87931	0.554926	0.801724	0.575311
0.922414	0.561721	0.896552	0.558324	0.87931	0.556059	0.801724	0.576444
0.922414	0.562854	0.896552	0.559456	0.87931	0.557191	0.801724	0.577576
0.922414	0.563986	0.896552	0.560589	0.87931	0.558324	0.801724	0.578709
0.922414	0.565119	0.896552	0.561721	0.87931	0.559456	0.793103	0.578709
0.922414	0.566251	0.896552	0.562854	0.87931	0.560589	0.793103	0.579841
0.922414	0.567384	0.896552	0.563986	0.87931	0.561721	0.793103	0.580974
0.922414	0.568516	0.896552	0.565119	0.87931	0.562854	0.793103	0.583239
0.922414	0.569649	0.896552	0.566251	0.87931	0.563986	0.784483	0.583239
0.922414	0.570781	0.896552	0.567384	0.87931	0.565119	0.784483	0.584371
0.922414	0.571914	0.896552	0.568516	0.87931	0.566251	0.784483	0.585504
0.922414	0.573046	0.896552	0.569649	0.87069	0.566251	0.784483	0.586636
0.922414	0.574179	0.896552	0.570781	0.87069	0.567384	0.784483	0.587769
0.922414	0.575311	0.896552	0.571914	0.87069	0.568516	0.784483	0.588901
0.922414	0.576444	0.896552	0.573046	0.87069	0.569649	0.784483	0.590034
0.922414	0.577576	0.896552	0.574179	0.87069	0.570781	0.784483	0.591166
0.922414	0.578709	0.896552	0.575311	0.87069	0.571914	0.784483	0.592299
0.922414	0.579841	0.896552	0.576444	0.87069	0.573046	0.784483	0.593431
0.922414	0.580974	0.896552	0.577576	0.87069	0.574179	0.784483	0.594564
0.922414	0.582106	0.896552	0.578709	0.87069	0.575311	0.784483	0.595696
0.922414	0.583239	0.896552	0.579841	0.87069	0.576444	0.784483	0.597961
0.922414	0.584371	0.896552	0.580974	0.87069	0.577576	0.784483	0.600227
0.922414	0.585504	0.896552	0.582106	0.87069	0.578709	0.784483	0.601359
0.922414	0.586636	0.896552	0.583239	0.87069	0.579841	0.784483	0.602492
0.922414	0.587769	0.896552	0.584371	0.87069	0.580974	0.784483	0.603624
0.922414	0.588901	0.896552	0.585504	0.87069	0.582106	0.784483	0.604757
0.922414	0.590034	0.896552	0.586636	0.87069	0.583239	0.784483	0.605889
0.922414	0.591166	0.896552	0.587769	0.87069	0.584371	0.784483	0.607022
0.922414	0.592299	0.896552	0.588901	0.87069	0.585504	0.784483	0.608154
0.922414	0.593431	0.896552	0.590034	0.87069	0.586636	0.784483	0.609287
0.922414	0.594564	0.896552	0.591166	0.87069	0.587769	0.784483	0.610419
0.922414	0.595696	0.887931	0.591166	0.862069	0.587769	0.784483	0.611552
0.922414	0.596829	0.887931	0.592299	0.862069	0.588901	0.784483	0.613817
0.922414	0.597961	0.887931	0.593431	0.862069	0.590034	0.784483	0.614949
0.922414	0.599094	0.887931	0.594564	0.862069	0.591166	0.784483	0.616082
0.913793	0.599094	0.87931	0.594564	0.862069	0.592299	0.784483	0.617214
0.913793	0.600227	0.87931	0.595696	0.862069	0.593431	0.784483	0.618347
0.913793	0.601359	0.87931	0.596829	0.862069	0.594564	0.784483	0.619479
0.913793	0.602492	0.87931	0.597961	0.862069	0.595696	0.775862	0.619479
0.913793	0.603624	0.87931	0.599094	0.862069	0.596829	0.767241	0.619479
0.913793	0.604757	0.87931	0.600227	0.862069	0.597961	0.767241	0.620612
0.913793	0.605889	0.87931	0.601359	0.862069	0.599094	0.767241	0.621744
0.913793	0.607022	0.87931	0.602492	0.862069	0.600227	0.767241	0.622877
0.913793	0.608154	0.87931	0.603624	0.862069	0.601359	0.767241	0.624009
0.913793	0.609287	0.87931	0.604757	0.862069	0.602492	0.767241	0.625142
0.913793	0.610419	0.87931	0.605889	0.862069	0.603624	0.767241	0.626274
0.913793	0.611552	0.87931	0.607022	0.862069	0.604757	0.767241	0.627407
0.913793	0.612684	0.87931	0.608154	0.862069	0.605889	0.767241	0.628539
0.913793	0.613817	0.87931	0.609287	0.862069	0.607022	0.767241	0.629672
0.913793	0.614949	0.87931	0.610419	0.862069	0.608154	0.767241	0.630804
0.913793	0.616082	0.87931	0.611552	0.862069	0.609287	0.767241	0.633069
0.913793	0.617214	0.87931	0.612684	0.862069	0.610419	0.758621	0.633069
0.913793	0.618347	0.87931	0.613817	0.862069	0.611552	0.758621	0.634202
0.913793	0.619479	0.87931	0.614949	0.862069	0.612684	0.758621	0.635334
0.913793	0.620612	0.87931	0.616082	0.862069	0.613817	0.758621	0.636467
0.913793	0.621744	0.87931	0.617214	0.862069	0.614949	0.758621	0.637599
0.913793	0.622877	0.87931	0.618347	0.862069	0.616082	0.758621	0.638732
0.913793	0.624009	0.87931	0.619479	0.862069	0.617214	0.758621	0.639864
0.913793	0.625142	0.87931	0.620612	0.862069	0.618347	0.758621	0.640997
0.913793	0.626274	0.87931	0.621744	0.862069	0.619479	0.758621	0.642129
0.913793	0.627407	0.87931	0.622877	0.862069	0.620612	0.758621	0.643262
0.913793	0.628539	0.87931	0.624009	0.862069	0.621744	0.75	0.643262
0.913793	0.629672	0.87931	0.625142	0.862069	0.622877	0.741379	0.643262
0.913793	0.630804	0.87931	0.626274	0.862069	0.624009	0.732759	0.643262
0.913793	0.631937	0.87931	0.627407	0.862069	0.625142	0.732759	0.644394
0.913793	0.633069	0.87931	0.628539	0.862069	0.626274	0.732759	0.645527
0.913793	0.634202	0.87931	0.629672	0.862069	0.627407	0.732759	0.646659
0.913793	0.635334	0.87931	0.630804	0.862069	0.628539	0.732759	0.648924
0.913793	0.636467	0.87069	0.630804	0.862069	0.629672	0.732759	0.650057
0.913793	0.637599	0.87069	0.631937	0.862069	0.630804	0.732759	0.651189
0.913793	0.638732	0.87069	0.633069	0.862069	0.631937	0.732759	0.652322
0.913793	0.639864	0.87069	0.634202	0.862069	0.633069	0.732759	0.653454
0.913793	0.640997	0.87069	0.635334	0.862069	0.634202	0.732759	0.654587
0.913793	0.642129	0.87069	0.636467	0.862069	0.635334	0.732759	0.655719
0.913793	0.643262	0.87069	0.637599	0.862069	0.636467	0.732759	0.656852
0.913793	0.644394	0.87069	0.638732	0.862069	0.637599	0.732759	0.657984
0.913793	0.645527	0.87069	0.639864	0.862069	0.638732	0.732759	0.659117
0.913793	0.646659	0.87069	0.640997	0.862069	0.639864	0.724138	0.660249
0.913793	0.647792	0.87069	0.642129	0.862069	0.640997	0.724138	0.661382
0.913793	0.648924	0.87069	0.643262	0.862069	0.642129	0.724138	0.662514
0.913793	0.650057	0.87069	0.644394	0.862069	0.643262	0.724138	0.663647
0.913793	0.651189	0.87069	0.645527	0.862069	0.644394	0.715517	0.663647
0.913793	0.652322	0.87069	0.646659	0.862069	0.645527	0.715517	0.664779
0.913793	0.653454	0.87069	0.647792	0.862069	0.646659	0.715517	0.665912
0.913793	0.654587	0.87069	0.648924	0.862069	0.647792	0.715517	0.667044
0.913793	0.655719	0.87069	0.650057	0.862069	0.648924	0.715517	0.668177
0.913793	0.656852	0.87069	0.651189	0.862069	0.650057	0.706897	0.668177
0.913793	0.657984	0.87069	0.652322	0.862069	0.651189	0.698276	0.668177
0.913793	0.659117	0.87069	0.653454	0.862069	0.652322	0.698276	0.669309
0.913793	0.660249	0.87069	0.654587	0.862069	0.653454	0.698276	0.670442
0.913793	0.661382	0.87069	0.655719	0.862069	0.654587	0.698276	0.671574
0.913793	0.662514	0.87069	0.656852	0.853448	0.654587	0.698276	0.672707
0.913793	0.663647	0.87069	0.657984	0.853448	0.655719	0.698276	0.673839
0.913793	0.664779	0.862069	0.657984	0.853448	0.656852	0.698276	0.674972
0.913793	0.665912	0.862069	0.659117	0.853448	0.657984	0.698276	0.676104
0.913793	0.667044	0.862069	0.660249	0.853448	0.659117	0.698276	0.677237
0.913793	0.668177	0.862069	0.661382	0.853448	0.660249	0.698276	0.678369
0.913793	0.669309	0.862069	0.662514	0.853448	0.661382	0.698276	0.679502
0.913793	0.670442	0.862069	0.663647	0.853448	0.662514	0.698276	0.680634
0.913793	0.671574	0.862069	0.664779	0.853448	0.663647	0.698276	0.681767
0.913793	0.672707	0.862069	0.665912	0.853448	0.664779	0.698276	0.682899
0.913793	0.673839	0.862069	0.667044	0.853448	0.665912	0.698276	0.684032
0.913793	0.674972	0.862069	0.668177	0.853448	0.667044	0.698276	0.685164
0.913793	0.676104	0.853448	0.668177	0.853448	0.668177	0.698276	0.686297
0.913793	0.677237	0.853448	0.669309	0.853448	0.669309	0.698276	0.687429
0.913793	0.678369	0.853448	0.670442	0.853448	0.670442	0.698276	0.688562
0.905172	0.678369	0.853448	0.671574	0.853448	0.671574	0.689655	0.688562
0.905172	0.679502	0.853448	0.672707	0.853448	0.672707	0.689655	0.689694
0.905172	0.680634	0.853448	0.673839	0.853448	0.673839	0.689655	0.690827
0.905172	0.681767	0.853448	0.674972	0.853448	0.674972	0.689655	0.691959
0.905172	0.682899	0.853448	0.676104	0.853448	0.676104	0.689655	0.693092
0.905172	0.684032	0.853448	0.677237	0.853448	0.677237	0.681034	0.693092
0.905172	0.685164	0.853448	0.678369	0.853448	0.678369	0.681034	0.694224
0.905172	0.686297	0.853448	0.679502	0.853448	0.679502	0.681034	0.695357
0.905172	0.687429	0.853448	0.680634	0.853448	0.680634	0.672414	0.696489
0.905172	0.688562	0.853448	0.681767	0.853448	0.681767	0.672414	0.697622
0.905172	0.689694	0.853448	0.682899	0.853448	0.682899	0.672414	0.698754
0.905172	0.690827	0.853448	0.684032	0.853448	0.684032	0.672414	0.699887
0.905172	0.691959	0.853448	0.685164	0.853448	0.685164	0.672414	0.701019
0.905172	0.693092	0.853448	0.686297	0.853448	0.686297	0.672414	0.702152
0.905172	0.694224	0.853448	0.687429	0.853448	0.687429	0.672414	0.703284
0.905172	0.695357	0.853448	0.688562	0.853448	0.688562	0.672414	0.704417
0.905172	0.696489	0.853448	0.689694	0.853448	0.689694	0.672414	0.705549
0.905172	0.697622	0.853448	0.690827	0.853448	0.690827	0.672414	0.706682
0.905172	0.698754	0.853448	0.691959	0.853448	0.691959	0.672414	0.707814
0.905172	0.699887	0.853448	0.693092	0.853448	0.693092	0.672414	0.708947
0.905172	0.701019	0.853448	0.694224	0.853448	0.694224	0.672414	0.710079
0.905172	0.702152	0.853448	0.695357	0.853448	0.695357	0.672414	0.711212
0.905172	0.703284	0.853448	0.696489	0.853448	0.696489	0.672414	0.712344
0.905172	0.704417	0.853448	0.697622	0.853448	0.697622	0.672414	0.713477
0.905172	0.705549	0.853448	0.698754	0.853448	0.698754	0.672414	0.714609
0.905172	0.706682	0.853448	0.699887	0.853448	0.699887	0.672414	0.715742
0.905172	0.707814	0.844828	0.699887	0.853448	0.701019	0.672414	0.716874
0.905172	0.708947	0.844828	0.701019	0.853448	0.702152	0.672414	0.718007
0.905172	0.710079	0.844828	0.702152	0.853448	0.703284	0.672414	0.719139
0.905172	0.711212	0.844828	0.703284	0.853448	0.704417	0.672414	0.721404
0.905172	0.712344	0.844828	0.704417	0.853448	0.705549	0.672414	0.722537
0.905172	0.713477	0.844828	0.705549	0.853448	0.706682	0.663793	0.722537
0.905172	0.714609	0.836207	0.705549	0.853448	0.707814	0.663793	0.723669
0.905172	0.715742	0.827586	0.705549	0.853448	0.708947	0.663793	0.724802
0.905172	0.716874	0.827586	0.706682	0.853448	0.710079	0.663793	0.725934
0.905172	0.718007	0.827586	0.707814	0.853448	0.711212	0.663793	0.727067
0.896552	0.718007	0.827586	0.708947	0.853448	0.712344	0.663793	0.728199
0.896552	0.719139	0.827586	0.710079	0.853448	0.713477	0.663793	0.729332
0.896552	0.720272	0.818966	0.710079	0.853448	0.714609	0.655172	0.729332
0.887931	0.720272	0.818966	0.711212	0.853448	0.715742	0.655172	0.730464
0.887931	0.721404	0.818966	0.712344	0.853448	0.716874	0.646552	0.730464
0.887931	0.722537	0.818966	0.713477	0.853448	0.718007	0.646552	0.731597
0.887931	0.723669	0.818966	0.714609	0.853448	0.719139	0.646552	0.732729
0.887931	0.724802	0.818966	0.715742	0.853448	0.720272	0.646552	0.733862
0.887931	0.725934	0.818966	0.716874	0.853448	0.721404	0.646552	0.734994
0.887931	0.727067	0.818966	0.718007	0.853448	0.722537	0.646552	0.736127
0.887931	0.728199	0.818966	0.719139	0.853448	0.723669	0.646552	0.737259
0.887931	0.729332	0.818966	0.720272	0.853448	0.724802	0.646552	0.738392
0.887931	0.730464	0.818966	0.721404	0.853448	0.725934	0.62931	0.738392
0.887931	0.731597	0.818966	0.722537	0.853448	0.727067	0.62931	0.739524
0.887931	0.732729	0.810345	0.722537	0.853448	0.728199	0.62069	0.739524
0.887931	0.733862	0.810345	0.723669	0.853448	0.729332	0.62069	0.740657
0.887931	0.734994	0.810345	0.724802	0.844828	0.729332	0.62069	0.741789
0.887931	0.736127	0.810345	0.725934	0.844828	0.730464	0.62069	0.742922
0.887931	0.737259	0.810345	0.727067	0.844828	0.731597	0.612069	0.742922
0.887931	0.738392	0.810345	0.728199	0.836207	0.731597	0.603448	0.742922
0.887931	0.739524	0.810345	0.729332	0.827586	0.731597	0.603448	0.744054
0.887931	0.740657	0.810345	0.730464	0.827586	0.732729	0.603448	0.745187
0.887931	0.741789	0.810345	0.731597	0.827586	0.733862	0.603448	0.746319
0.887931	0.742922	0.810345	0.732729	0.827586	0.734994	0.603448	0.747452
0.887931	0.744054	0.810345	0.733862	0.827586	0.736127	0.603448	0.748584
0.887931	0.745187	0.810345	0.734994	0.827586	0.737259	0.603448	0.749717
0.887931	0.746319	0.810345	0.736127	0.827586	0.738392	0.603448	0.750849
0.887931	0.747452	0.810345	0.737259	0.827586	0.739524	0.594828	0.750849
0.887931	0.748584	0.810345	0.738392	0.827586	0.740657	0.594828	0.751982
0.887931	0.749717	0.801724	0.738392	0.827586	0.741789	0.586207	0.751982
0.887931	0.750849	0.801724	0.739524	0.827586	0.742922	0.586207	0.753114
0.887931	0.751982	0.801724	0.740657	0.827586	0.744054	0.586207	0.754247
0.887931	0.753114	0.793103	0.740657	0.827586	0.745187	0.577586	0.754247
0.887931	0.754247	0.784483	0.740657	0.827586	0.746319	0.577586	0.755379
0.887931	0.755379	0.784483	0.741789	0.827586	0.747452	0.577586	0.756512
0.887931	0.756512	0.784483	0.742922	0.827586	0.748584	0.577586	0.757644
0.87931	0.756512	0.784483	0.744054	0.827586	0.749717	0.577586	0.758777
0.87931	0.757644	0.784483	0.745187	0.827586	0.750849	0.568966	0.758777
0.87931	0.758777	0.784483	0.746319	0.827586	0.751982	0.568966	0.759909
0.87931	0.759909	0.784483	0.747452	0.818966	0.751982	0.560345	0.759909
0.87931	0.761042	0.784483	0.748584	0.818966	0.753114	0.551724	0.759909
0.87931	0.762174	0.784483	0.749717	0.818966	0.754247	0.551724	0.761042
0.87931	0.763307	0.784483	0.750849	0.818966	0.755379	0.551724	0.762174
0.87931	0.764439	0.784483	0.751982	0.818966	0.756512	0.551724	0.763307
0.87931	0.765572	0.784483	0.753114	0.818966	0.757644	0.543103	0.763307
0.87931	0.766704	0.775862	0.753114	0.818966	0.758777	0.543103	0.764439
0.87931	0.767837	0.775862	0.754247	0.818966	0.759909	0.543103	0.765572
0.87931	0.768969	0.775862	0.755379	0.818966	0.761042	0.543103	0.766704
0.87931	0.770102	0.767241	0.755379	0.818966	0.762174	0.534483	0.766704
0.87931	0.771234	0.758621	0.755379	0.818966	0.763307	0.534483	0.767837
0.87931	0.772367	0.758621	0.756512	0.818966	0.764439	0.525862	0.767837
0.87931	0.773499	0.758621	0.757644	0.818966	0.765572	0.525862	0.768969
0.87931	0.774632	0.758621	0.758777	0.818966	0.766704	0.525862	0.770102
0.87931	0.775764	0.758621	0.759909	0.818966	0.767837	0.525862	0.771234
0.87931	0.776897	0.758621	0.761042	0.818966	0.768969	0.525862	0.772367
0.87931	0.778029	0.758621	0.762174	0.818966	0.770102	0.525862	0.773499
0.87931	0.779162	0.758621	0.763307	0.818966	0.771234	0.525862	0.774632
0.87931	0.780294	0.758621	0.764439	0.818966	0.772367	0.525862	0.775764
0.87931	0.781427	0.758621	0.765572	0.818966	0.773499	0.525862	0.776897
0.87931	0.782559	0.75	0.765572	0.810345	0.773499	0.525862	0.779162
0.87931	0.783692	0.75	0.766704	0.810345	0.774632	0.525862	0.780294
0.87931	0.784824	0.741379	0.766704	0.810345	0.775764	0.517241	0.780294
0.87931	0.785957	0.741379	0.767837	0.810345	0.776897	0.517241	0.781427
0.87069	0.785957	0.741379	0.768969	0.810345	0.778029	0.517241	0.782559
0.87069	0.787089	0.741379	0.770102	0.810345	0.779162	0.517241	0.783692
0.862069	0.787089	0.741379	0.771234	0.810345	0.780294	0.517241	0.784824
0.862069	0.788222	0.741379	0.772367	0.810345	0.781427	0.517241	0.785957
0.862069	0.789354	0.732759	0.772367	0.801724	0.781427	0.517241	0.787089
0.862069	0.790487	0.732759	0.773499	0.801724	0.782559	0.508621	0.787089
0.862069	0.791619	0.732759	0.774632	0.793103	0.782559	0.508621	0.788222
0.862069	0.792752	0.732759	0.775764	0.793103	0.783692	0.508621	0.789354
0.862069	0.793884	0.724138	0.775764	0.793103	0.784824	0.508621	0.790487
0.862069	0.795017	0.715517	0.775764	0.793103	0.785957	0.5	0.790487
0.862069	0.796149	0.715517	0.776897	0.793103	0.787089	0.5	0.791619
0.862069	0.797282	0.715517	0.778029	0.793103	0.788222	0.5	0.792752
0.862069	0.798414	0.706897	0.778029	0.784483	0.788222	0.5	0.793884
0.862069	0.799547	0.706897	0.779162	0.784483	0.789354	0.5	0.795017
0.862069	0.80068	0.706897	0.780294	0.784483	0.790487	0.5	0.796149
0.862069	0.801812	0.706897	0.781427	0.784483	0.791619	0.5	0.797282
0.862069	0.802945	0.706897	0.782559	0.775862	0.791619	0.5	0.798414
0.862069	0.804077	0.698276	0.782559	0.775862	0.792752	0.5	0.799547
0.862069	0.80521	0.689655	0.782559	0.775862	0.793884	0.5	0.80068
0.862069	0.806342	0.689655	0.783692	0.767241	0.793884	0.5	0.801812
0.862069	0.807475	0.689655	0.784824	0.767241	0.795017	0.5	0.802945
0.862069	0.808607	0.689655	0.785957	0.767241	0.796149	0.491379	0.802945
0.862069	0.80974	0.689655	0.787089	0.767241	0.797282	0.491379	0.804077
0.862069	0.810872	0.689655	0.788222	0.767241	0.798414	0.491379	0.80521
0.862069	0.812005	0.681034	0.788222	0.767241	0.799547	0.491379	0.806342
0.862069	0.813137	0.681034	0.789354	0.767241	0.80068	0.491379	0.807475
0.853448	0.813137	0.681034	0.790487	0.767241	0.801812	0.491379	0.808607
0.853448	0.81427	0.681034	0.791619	0.767241	0.802945	0.491379	0.80974
0.853448	0.815402	0.672414	0.791619	0.767241	0.804077	0.491379	0.810872
0.853448	0.816535	0.663793	0.791619	0.767241	0.80521	0.491379	0.812005
0.853448	0.817667	0.663793	0.792752	0.767241	0.806342	0.491379	0.813137
0.853448	0.8188	0.663793	0.793884	0.767241	0.807475	0.491379	0.81427
0.853448	0.819932	0.663793	0.795017	0.767241	0.808607	0.491379	0.815402
0.853448	0.821065	0.663793	0.796149	0.767241	0.80974	0.491379	0.816535
0.853448	0.822197	0.663793	0.797282	0.767241	0.810872	0.482759	0.816535
0.853448	0.82333	0.663793	0.798414	0.758621	0.810872	0.482759	0.817667
0.853448	0.824462	0.663793	0.799547	0.75	0.810872	0.482759	0.8188
0.853448	0.825595	0.663793	0.80068	0.75	0.812005	0.482759	0.819932
0.853448	0.826727	0.663793	0.801812	0.75	0.813137	0.482759	0.821065
0.853448	0.82786	0.663793	0.802945	0.75	0.81427	0.482759	0.822197
0.853448	0.828992	0.663793	0.804077	0.75	0.815402	0.482759	0.82333
0.853448	0.830125	0.663793	0.80521	0.75	0.816535	0.482759	0.824462
0.853448	0.831257	0.663793	0.806342	0.741379	0.816535	0.482759	0.825595
0.853448	0.83239	0.663793	0.807475	0.741379	0.817667	0.474138	0.825595
0.853448	0.833522	0.663793	0.808607	0.741379	0.8188	0.474138	0.826727
0.853448	0.834655	0.655172	0.808607	0.741379	0.819932	0.465517	0.826727
0.853448	0.835787	0.655172	0.80974	0.741379	0.821065	0.465517	0.82786
0.853448	0.83692	0.655172	0.810872	0.741379	0.822197	0.465517	0.828992
0.853448	0.838052	0.655172	0.812005	0.741379	0.82333	0.465517	0.830125
0.853448	0.839185	0.655172	0.813137	0.741379	0.824462	0.465517	0.831257
0.853448	0.840317	0.655172	0.81427	0.741379	0.825595	0.456897	0.831257
0.853448	0.84145	0.646552	0.81427	0.741379	0.826727	0.456897	0.83239
0.853448	0.842582	0.646552	0.815402	0.741379	0.82786	0.448276	0.83239
0.853448	0.843715	0.637931	0.815402	0.741379	0.828992	0.448276	0.834655
0.844828	0.843715	0.62931	0.815402	0.741379	0.830125	0.448276	0.835787
0.844828	0.844847	0.62931	0.816535	0.741379	0.831257	0.439655	0.835787
0.844828	0.84598	0.62931	0.817667	0.741379	0.83239	0.439655	0.83692
0.844828	0.847112	0.62931	0.8188	0.741379	0.833522	0.439655	0.838052
0.844828	0.848245	0.62931	0.819932	0.741379	0.834655	0.439655	0.839185
0.844828	0.849377	0.62069	0.819932	0.741379	0.835787	0.431034	0.839185
0.844828	0.85051	0.62069	0.821065	0.741379	0.83692	0.431034	0.840317
0.836207	0.85051	0.612069	0.821065	0.741379	0.838052	0.431034	0.84145
0.836207	0.851642	0.612069	0.822197	0.732759	0.838052	0.431034	0.842582
0.836207	0.852775	0.612069	0.82333	0.732759	0.839185	0.431034	0.843715
0.836207	0.853907	0.612069	0.824462	0.724138	0.839185	0.431034	0.844847
0.836207	0.85504	0.603448	0.824462	0.724138	0.840317	0.431034	0.84598
0.827586	0.85504	0.603448	0.825595	0.724138	0.84145	0.431034	0.847112
0.827586	0.856172	0.594828	0.825595	0.724138	0.842582	0.431034	0.848245
0.827586	0.857305	0.594828	0.826727	0.724138	0.843715	0.431034	0.849377
0.827586	0.858437	0.586207	0.826727	0.724138	0.844847	0.422414	0.849377
0.827586	0.85957	0.586207	0.82786	0.724138	0.84598	0.413793	0.849377
0.827586	0.860702	0.586207	0.828992	0.715517	0.84598	0.413793	0.85051
0.827586	0.861835	0.586207	0.830125	0.715517	0.847112	0.413793	0.851642
0.827586	0.862967	0.577586	0.830125	0.706897	0.847112	0.413793	0.852775
0.827586	0.8641	0.577586	0.831257	0.706897	0.848245	0.405172	0.852775
0.827586	0.865232	0.568966	0.831257	0.698276	0.848245	0.405172	0.853907
0.827586	0.866365	0.568966	0.83239	0.698276	0.849377	0.405172	0.85504
0.827586	0.867497	0.568966	0.833522	0.698276	0.85051	0.405172	0.856172
0.827586	0.86863	0.568966	0.834655	0.698276	0.851642	0.405172	0.857305
0.827586	0.869762	0.568966	0.835787	0.698276	0.852775	0.405172	0.858437
0.827586	0.870895	0.560345	0.835787	0.698276	0.853907	0.405172	0.85957
0.827586	0.872027	0.560345	0.83692	0.689655	0.853907	0.405172	0.860702
0.827586	0.87316	0.560345	0.838052	0.681034	0.853907	0.396552	0.861835
0.827586	0.874292	0.560345	0.839185	0.681034	0.85504	0.396552	0.862967
0.827586	0.875425	0.560345	0.840317	0.672414	0.85504	0.396552	0.8641
0.827586	0.876557	0.560345	0.84145	0.663793	0.85504	0.396552	0.865232
0.827586	0.87769	0.560345	0.842582	0.655172	0.85504	0.387931	0.865232
0.827586	0.878822	0.551724	0.842582	0.655172	0.856172	0.387931	0.866365
0.827586	0.879955	0.543103	0.842582	0.646552	0.856172	0.37931	0.866365
0.827586	0.881087	0.543103	0.843715	0.646552	0.857305	0.37931	0.867497
0.827586	0.88222	0.543103	0.844847	0.646552	0.858437	0.37931	0.869762
0.827586	0.883352	0.543103	0.84598	0.646552	0.85957	0.37931	0.870895
0.827586	0.884485	0.534483	0.84598	0.646552	0.860702	0.37069	0.870895
0.827586	0.885617	0.525862	0.84598	0.646552	0.861835	0.37069	0.872027
0.827586	0.88675	0.525862	0.847112	0.646552	0.862967	0.37069	0.87316
0.827586	0.887882	0.525862	0.848245	0.637931	0.862967	0.362069	0.87316
0.827586	0.889015	0.525862	0.849377	0.637931	0.8641	0.362069	0.874292
0.827586	0.890147	0.525862	0.85051	0.637931	0.865232	0.362069	0.875425
0.827586	0.89128	0.525862	0.851642	0.637931	0.866365	0.353448	0.875425
0.818966	0.89128	0.525862	0.852775	0.637931	0.867497	0.344828	0.875425
0.818966	0.892412	0.517241	0.852775	0.62931	0.867497	0.344828	0.876557
0.818966	0.893545	0.508621	0.852775	0.62931	0.86863	0.344828	0.87769
0.818966	0.894677	0.508621	0.853907	0.62931	0.869762	0.344828	0.878822
0.818966	0.89581	0.508621	0.85504	0.62931	0.870895	0.336207	0.878822
0.818966	0.896942	0.508621	0.856172	0.62931	0.872027	0.336207	0.881087
0.818966	0.898075	0.508621	0.857305	0.62931	0.87316	0.336207	0.88222
0.818966	0.899207	0.5	0.857305	0.62931	0.874292	0.336207	0.883352
0.818966	0.90034	0.5	0.858437	0.62069	0.874292	0.336207	0.884485
0.818966	0.901472	0.5	0.85957	0.62069	0.875425	0.336207	0.885617
0.818966	0.902605	0.491379	0.85957	0.62069	0.876557	0.336207	0.88675
0.818966	0.903737	0.482759	0.85957	0.62069	0.87769	0.327586	0.88675
0.818966	0.90487	0.482759	0.860702	0.62069	0.878822	0.327586	0.887882
0.818966	0.906002	0.482759	0.861835	0.62069	0.879955	0.327586	0.889015
0.818966	0.907135	0.482759	0.862967	0.62069	0.881087	0.327586	0.890147
0.818966	0.908267	0.482759	0.8641	0.62069	0.88222	0.318966	0.890147
0.818966	0.9094	0.482759	0.865232	0.62069	0.883352	0.318966	0.89128
0.818966	0.910532	0.474138	0.865232	0.62069	0.884485	0.318966	0.892412
0.818966	0.911665	0.474138	0.866365	0.62069	0.885617	0.318966	0.893545
0.818966	0.912797	0.465517	0.866365	0.62069	0.88675	0.318966	0.894677
0.818966	0.91393	0.465517	0.867497	0.612069	0.88675	0.310345	0.894677
0.818966	0.915062	0.465517	0.86863	0.612069	0.887882	0.310345	0.89581
0.818966	0.916195	0.465517	0.869762	0.612069	0.889015	0.310345	0.896942
0.818966	0.917327	0.456897	0.869762	0.612069	0.890147	0.310345	0.898075
0.818966	0.91846	0.448276	0.869762	0.612069	0.89128	0.301724	0.898075
0.810345	0.91846	0.448276	0.870895	0.612069	0.892412	0.301724	0.899207
0.810345	0.919592	0.448276	0.872027	0.612069	0.893545	0.301724	0.90034
0.810345	0.920725	0.439655	0.872027	0.603448	0.893545	0.301724	0.901472
0.810345	0.921857	0.439655	0.87316	0.594828	0.893545	0.293103	0.901472
0.810345	0.92299	0.431034	0.87316	0.594828	0.894677	0.293103	0.902605
0.810345	0.924122	0.431034	0.874292	0.594828	0.89581	0.293103	0.90487
0.810345	0.925255	0.431034	0.875425	0.586207	0.89581	0.284483	0.90487
0.810345	0.926387	0.422414	0.875425	0.586207	0.896942	0.275862	0.90487
0.801724	0.926387	0.422414	0.876557	0.586207	0.898075	0.267241	0.90487
0.793103	0.926387	0.422414	0.87769	0.586207	0.899207	0.267241	0.906002
0.784483	0.926387	0.422414	0.878822	0.586207	0.90034	0.267241	0.907135
0.784483	0.92752	0.422414	0.879955	0.586207	0.901472	0.267241	0.908267
0.784483	0.928652	0.422414	0.881087	0.577586	0.901472	0.267241	0.9094
0.784483	0.929785	0.413793	0.881087	0.577586	0.902605	0.267241	0.910532
0.784483	0.930917	0.413793	0.88222	0.577586	0.903737	0.267241	0.911665
0.784483	0.93205	0.405172	0.88222	0.577586	0.90487	0.258621	0.911665
0.784483	0.933182	0.405172	0.883352	0.577586	0.906002	0.258621	0.912797
0.784483	0.934315	0.405172	0.884485	0.568966	0.906002	0.258621	0.91393
0.784483	0.935447	0.396552	0.884485	0.560345	0.906002	0.258621	0.915062
0.775862	0.935447	0.396552	0.885617	0.560345	0.907135	0.258621	0.916195
0.775862	0.93658	0.387931	0.885617	0.551724	0.907135	0.258621	0.91846
0.767241	0.93658	0.387931	0.88675	0.551724	0.908267	0.258621	0.919592
0.767241	0.937712	0.387931	0.887882	0.551724	0.9094	0.258621	0.920725
0.767241	0.938845	0.37931	0.887882	0.551724	0.910532	0.25	0.920725
0.767241	0.939977	0.37069	0.887882	0.551724	0.911665	0.241379	0.920725
0.767241	0.94111	0.362069	0.887882	0.551724	0.912797	0.232759	0.920725
0.767241	0.942242	0.353448	0.887882	0.551724	0.91393	0.224138	0.920725
0.767241	0.943375	0.353448	0.889015	0.551724	0.915062	0.224138	0.921857
0.767241	0.944507	0.353448	0.890147	0.551724	0.916195	0.215517	0.92299
0.767241	0.94564	0.353448	0.89128	0.551724	0.917327	0.215517	0.924122
0.767241	0.946772	0.353448	0.892412	0.551724	0.91846	0.215517	0.925255
0.767241	0.947905	0.344828	0.892412	0.551724	0.919592	0.206897	0.925255
0.767241	0.949037	0.336207	0.892412	0.551724	0.920725	0.198276	0.925255
0.767241	0.95017	0.336207	0.893545	0.551724	0.921857	0.198276	0.926387
0.767241	0.951302	0.327586	0.893545	0.551724	0.92299	0.198276	0.92752
0.767241	0.952435	0.327586	0.894677	0.551724	0.924122	0.189655	0.92752
0.767241	0.953567	0.327586	0.89581	0.551724	0.925255	0.181034	0.92752
0.767241	0.9547	0.318966	0.89581	0.551724	0.926387	0.181034	0.928652
0.767241	0.955832	0.318966	0.896942	0.551724	0.92752	0.181034	0.929785
0.767241	0.956965	0.318966	0.898075	0.551724	0.928652	0.181034	0.930917
0.767241	0.958097	0.318966	0.899207	0.551724	0.929785	0.172414	0.930917
0.758621	0.958097	0.318966	0.90034	0.551724	0.930917	0.172414	0.93205
0.758621	0.95923	0.318966	0.901472	0.551724	0.93205	0.172414	0.933182
0.758621	0.960362	0.318966	0.902605	0.551724	0.933182	0.163793	0.933182
0.75	0.960362	0.318966	0.903737	0.551724	0.934315	0.163793	0.934315
0.75	0.961495	0.318966	0.90487	0.551724	0.935447	0.163793	0.935447
0.741379	0.961495	0.318966	0.906002	0.543103	0.935447	0.163793	0.93658
0.732759	0.961495	0.318966	0.907135	0.534483	0.935447	0.163793	0.937712
0.732759	0.962627	0.310345	0.907135	0.534483	0.93658	0.155172	0.937712
0.732759	0.96376	0.310345	0.908267	0.534483	0.937712	0.146552	0.937712
0.724138	0.96376	0.310345	0.9094	0.534483	0.938845	0.146552	0.938845
0.724138	0.964892	0.310345	0.910532	0.534483	0.939977	0.146552	0.939977
0.724138	0.966025	0.301724	0.910532	0.534483	0.94111	0.146552	0.94111
0.724138	0.967157	0.301724	0.911665	0.534483	0.942242	0.146552	0.942242
0.724138	0.96829	0.301724	0.912797	0.525862	0.942242	0.137931	0.942242
0.724138	0.969422	0.301724	0.91393	0.525862	0.943375	0.137931	0.943375
0.724138	0.970555	0.301724	0.915062	0.525862	0.944507	0.137931	0.944507
0.724138	0.971687	0.301724	0.916195	0.525862	0.94564	0.137931	0.94564
0.724138	0.97282	0.301724	0.917327	0.517241	0.94564	0.137931	0.946772
0.724138	0.973952	0.301724	0.91846	0.508621	0.94564	0.12931	0.946772
0.715517	0.973952	0.301724	0.919592	0.508621	0.946772	0.12069	0.946772
0.706897	0.973952	0.301724	0.920725	0.508621	0.947905	0.12069	0.947905
0.698276	0.973952	0.301724	0.921857	0.508621	0.949037	0.12069	0.949037
0.698276	0.975085	0.301724	0.92299	0.508621	0.95017	0.12069	0.95017
0.698276	0.976217	0.301724	0.924122	0.508621	0.951302	0.12069	0.951302
0.689655	0.976217	0.301724	0.925255	0.508621	0.952435	0.12069	0.952435
0.689655	0.97735	0.293103	0.925255	0.508621	0.953567	0.12069	0.953567
0.689655	0.978482	0.284483	0.925255	0.5	0.953567	0.12069	0.9547
0.689655	0.979615	0.275862	0.925255	0.5	0.9547	0.12069	0.955832
0.681034	0.979615	0.275862	0.926387	0.491379	0.9547	0.12069	0.956965
0.672414	0.979615	0.275862	0.92752	0.491379	0.955832	0.112069	0.956965
0.663793	0.979615	0.275862	0.928652	0.491379	0.956965	0.103448	0.956965
0.663793	0.980747	0.275862	0.929785	0.482759	0.956965	0.103448	0.958097
0.663793	0.98188	0.275862	0.930917	0.482759	0.958097	0.0948276	0.958097
0.655172	0.98188	0.275862	0.93205	0.474138	0.958097	0.0948276	0.95923
0.655172	0.983012	0.275862	0.933182	0.465517	0.958097	0.0862069	0.95923
0.655172	0.984145	0.275862	0.934315	0.456897	0.958097	0.0862069	0.960362
0.646552	0.984145	0.275862	0.935447	0.448276	0.958097	0.0862069	0.961495
0.646552	0.985277	0.275862	0.93658	0.448276	0.95923	0.0775862	0.961495
0.637931	0.985277	0.275862	0.937712	0.439655	0.95923	0.0775862	0.962627
0.62931	0.985277	0.267241	0.937712	0.439655	0.960362	0.0775862	0.96376
0.62069	0.985277	0.267241	0.938845	0.439655	0.961495	0.0775862	0.964892
0.612069	0.985277	0.258621	0.938845	0.439655	0.962627	0.0689655	0.964892
0.612069	0.98641	0.258621	0.939977	0.439655	0.96376	0.0689655	0.966025
0.603448	0.98641	0.258621	0.94111	0.439655	0.964892	0.0689655	0.967157
0.594828	0.98641	0.258621	0.942242	0.431034	0.964892	0.0689655	0.96829
0.594828	0.987542	0.258621	0.943375	0.422414	0.964892	0.0689655	0.969422
0.586207	0.987542	0.25	0.943375	0.413793	0.964892	0.0689655	0.970555
0.586207	0.988675	0.25	0.944507	0.405172	0.964892	0.0603448	0.970555
0.577586	0.988675	0.241379	0.944507	0.405172	0.966025	0.0517241	0.970555
0.568966	0.988675	0.241379	0.94564	0.405172	0.967157	0.0517241	0.971687
0.568966	0.989807	0.232759	0.94564	0.396552	0.967157	0.0517241	0.97282
0.560345	0.989807	0.232759	0.946772	0.387931	0.967157	0.0517241	0.973952
0.560345	0.99094	0.232759	0.947905	0.37931	0.967157	0.0431034	0.975085
0.551724	0.99094	0.224138	0.947905	0.37931	0.96829	0.0344828	0.975085
0.543103	0.99094	0.224138	0.949037	0.37931	0.969422	0.0344828	0.976217
0.543103	0.992072	0.224138	0.95017	0.37069	0.969422	0.0344828	0.97735
0.534483	0.992072	0.224138	0.951302	0.37069	0.970555	0.0258621	0.97735
0.525862	0.992072	0.224138	0.952435	0.37069	0.971687	0.0258621	0.978482
0.517241	0.992072	0.215517	0.952435	0.362069	0.971687	0.0258621	0.979615
0.508621	0.992072	0.206897	0.952435	0.353448	0.971687	0.0172414	0.979615
0.5	0.992072	0.206897	0.953567	0.353448	0.97282	0.0172414	0.980747
0.491379	0.992072	0.206897	0.9547	0.344828	0.97282	0.0172414	0.98188
0.482759	0.992072	0.206897	0.955832	0.344828	0.973952	0.0172414	0.984145
0.474138	0.992072	0.206897	0.956965	0.344828	0.975085	0.00862069	0.984145
0.465517	0.992072	0.206897	0.958097	0.336207	0.975085	0.00862069	0.985277
0.456897	0.992072	0.206897	0.95923	0.336207	0.976217	0.00862069	0.98641
0.456897	0.993205	0.206897	0.960362	0.336207	0.97735	0.00862069	0.987542
0.448276	0.993205	0.206897	0.961495	0.327586	0.97735	0	0.987542
0.439655	0.993205	0.206897	0.962627	0.318966	0.97735	0	0.988675
0.439655	0.994337	0.198276	0.962627	0.318966	0.978482	0	0.989807
0.431034	0.994337	0.189655	0.962627	0.310345	0.978482	0	0.99094
0.422414	0.994337	0.189655	0.96376	0.301724	0.978482	0	0.992072
0.413793	0.994337	0.189655	0.964892	0.301724	0.979615	0	0.993205
0.405172	0.994337	0.189655	0.966025	0.293103	0.979615	0	0.994337
0.396552	0.994337	0.181034	0.966025	0.293103	0.980747	0	0.99547
0.387931	0.994337	0.181034	0.967157	0.293103	0.98188	0	0.996602
0.387931	0.99547	0.181034	0.96829	0.284483	0.98188	0	0.997735
0.37931	0.99547	0.181034	0.969422	0.275862	0.98188	0	0.998867
0.37069	0.99547	0.181034	0.970555	0.275862	0.983012	0	1
0.362069	0.99547	0.181034	0.971687	0.275862	0.984145
0.362069	0.996602	0.181034	0.97282	0.275862	0.985277
0.353448	0.996602	0.181034	0.973952	0.267241	0.985277
0.344828	0.996602	0.172414	0.973952	0.258621	0.985277
0.336207	0.996602	0.172414	0.975085	0.258621	0.98641
0.327586	0.996602	0.163793	0.975085	0.25	0.98641
0.318966	0.996602	0.163793	0.976217	0.25	0.987542
0.310345	0.996602	0.163793	0.97735	0.241379	0.987542
0.301724	0.996602	0.155172	0.97735	0.232759	0.987542
0.293103	0.996602	0.155172	0.978482	0.232759	0.988675
0.293103	0.997735	0.155172	0.979615	0.232759	0.989807
0.293103	0.998867	0.155172	0.980747	0.232759	0.99094
0.284483	0.998867	0.146552	0.980747	0.232759	0.992072
0.275862	0.998867	0.146552	0.98188	0.224138	0.992072
0.267241	0.998867	0.137931	0.98188	0.215517	0.992072
0.258621	0.998867	0.137931	0.983012	0.215517	0.993205
0.25	0.998867	0.12931	0.983012	0.206897	0.993205
0.241379	0.998867	0.12931	0.984145	0.206897	0.994337
0.241379	1	0.12931	0.985277	0.198276	0.994337
0.232759	1	0.12069	0.985277	0.189655	0.994337
0.224138	1	0.112069	0.985277	0.181034	0.994337
0.215517	1	0.112069	0.98641	0.181034	0.99547
0.206897	1	0.103448	0.98641	0.172414	0.99547
0.198276	1	0.103448	0.987542	0.163793	0.99547
0.189655	1	0.103448	0.988675	0.155172	0.99547
0.181034	1	0.103448	0.989807	0.146552	0.99547
0.172414	1	0.0948276	0.989807	0.137931	0.99547
0.163793	1	0.0948276	0.99094	0.137931	0.996602
0.155172	1	0.0948276	0.992072	0.137931	0.997735
0.146552	1	0.0862069	0.992072	0.12931	0.997735
0.137931	1	0.0775862	0.992072	0.12069	0.997735
0.12931	1	0.0775862	0.993205	0.112069	0.997735
0.12069	1	0.0775862	0.994337	0.103448	0.997735
0.112069	1	0.0775862	0.99547	0.0948276	0.997735
0.103448	1	0.0689655	0.99547	0.0948276	0.998867
0.0948276	1	0.0603448	0.99547	0.0948276	1
0.0862069	1	0.0517241	0.99547	0.0862069	1
0.0775862	1	0.0431034	0.99547	0.0775862	1
0.0689655	1	0.0431034	0.996602	0.0689655	1
0.0603448	1	0.0431034	0.997735	0.0603448	1
0.0517241	1	0.0344828	0.997735	0.0517241	1
0.0431034	1	0.0258621	0.997735	0.0431034	1
0.0344828	1	0.0172414	0.997735	0.0344828	1
0.0258621	1	0.00862069	0.997735	0.0258621	1
0.0172414	1	0.00862069	0.998867	0.0172414	1
0.00862069	1	0	0.998867	0.00862069	1
0	1	0	1	0	1

## Sheet: Fig. 3F
sensitivities_DLNMS	specificities_DLNMS	sensitivities_PET model	specificities_PET model	sensitivities_CT model	specificities_CT model	sensitivities_Clinical model	specificities_Clinical model	sensitivities_Senior physicians	specificities_Senior physicians	sensitivities_Junior physicians	specificities_Junior physicians
1	0	1	0	1	0	1	0	1	0	1	0
1	0.0010929	0.988095	0	0.988095	0.0579235	1	0.0010929	0.571429	0.754098	0.5	0.774863
1	0.00218579	0.97619	0	0.988095	0.0622951	1	0.00218579	0.190476	0.942077	0.0952381	0.948634
1	0.00327869	0.97619	0.0010929	0.988095	0.0644809	1	0.00327869	0.0357143	0.989071	0	0.996721
1	0.00437158	0.97619	0.00218579	0.988095	0.0666667	1	0.00437158	0	1	0	1
1	0.00546448	0.97619	0.00327869	0.988095	0.0688525	1	0.00546448
1	0.00655738	0.97619	0.00437158	0.988095	0.0699454	1	0.00655738
1	0.00765027	0.97619	0.00546448	0.988095	0.0710383	1	0.00765027
1	0.00874317	0.97619	0.00655738	0.988095	0.0721311	1	0.00874317
1	0.00983607	0.97619	0.00765027	0.988095	0.073224	1	0.00983607
1	0.010929	0.97619	0.00874317	0.988095	0.0743169	1	0.010929
1	0.0120219	0.97619	0.00983607	0.988095	0.0754098	1	0.0120219
1	0.0131148	0.97619	0.010929	0.988095	0.0765027	1	0.0131148
1	0.0142077	0.964286	0.010929	0.988095	0.0775956	1	0.0142077
1	0.0153005	0.964286	0.0120219	0.988095	0.0786885	1	0.0153005
1	0.0163934	0.964286	0.0131148	0.988095	0.0797814	1	0.0163934
1	0.0174863	0.964286	0.0142077	0.988095	0.0808743	1	0.0174863
1	0.0185792	0.964286	0.0153005	0.988095	0.0819672	1	0.0185792
1	0.0196721	0.964286	0.0163934	0.988095	0.0830601	1	0.0196721
1	0.020765	0.964286	0.0174863	0.988095	0.084153	1	0.020765
1	0.0218579	0.964286	0.0185792	0.988095	0.0852459	1	0.0218579
1	0.0229508	0.964286	0.0196721	0.988095	0.0863388	1	0.0229508
1	0.0240437	0.964286	0.020765	0.988095	0.0874317	1	0.0240437
1	0.0251366	0.964286	0.0218579	0.988095	0.0885246	1	0.0251366
1	0.0262295	0.964286	0.0229508	0.988095	0.0896175	1	0.0262295
1	0.0273224	0.964286	0.0240437	0.988095	0.0907104	1	0.0273224
1	0.0284153	0.964286	0.0251366	0.988095	0.0918033	1	0.0284153
1	0.0295082	0.964286	0.0262295	0.988095	0.0928962	1	0.0295082
1	0.0306011	0.964286	0.0273224	0.988095	0.0939891	1	0.0306011
1	0.031694	0.964286	0.0284153	0.988095	0.095082	1	0.031694
1	0.0327869	0.964286	0.0295082	0.988095	0.0961749	1	0.0327869
1	0.0338798	0.964286	0.0306011	0.988095	0.0972678	1	0.0338798
1	0.0349727	0.964286	0.031694	0.988095	0.0983607	1	0.0349727
1	0.0360656	0.964286	0.0327869	0.988095	0.0994536	1	0.0360656
1	0.0371585	0.964286	0.0338798	0.988095	0.100546	1	0.0371585
1	0.0382514	0.964286	0.0349727	0.988095	0.101639	1	0.0382514
1	0.0393443	0.964286	0.0360656	0.988095	0.102732	1	0.0393443
1	0.0404372	0.964286	0.0371585	0.988095	0.103825	1	0.0404372
1	0.0415301	0.964286	0.0382514	0.988095	0.104918	1	0.0415301
1	0.042623	0.964286	0.0393443	0.988095	0.106011	1	0.042623
1	0.0437158	0.964286	0.0404372	0.988095	0.107104	1	0.0437158
1	0.0448087	0.964286	0.0415301	0.988095	0.108197	1	0.0448087
1	0.0459016	0.964286	0.042623	0.988095	0.10929	1	0.0459016
1	0.0469945	0.964286	0.0437158	0.988095	0.110383	1	0.0469945
1	0.0480874	0.964286	0.0448087	0.988095	0.111475	1	0.0480874
1	0.0491803	0.964286	0.0459016	0.988095	0.112568	1	0.0491803
1	0.0502732	0.964286	0.0469945	0.988095	0.113661	1	0.0502732
1	0.0513661	0.964286	0.0480874	0.988095	0.114754	1	0.0513661
1	0.052459	0.964286	0.0491803	0.988095	0.115847	1	0.052459
1	0.0546448	0.964286	0.0502732	0.988095	0.11694	1	0.0535519
1	0.0557377	0.964286	0.0513661	0.988095	0.118033	1	0.0546448
1	0.0568306	0.964286	0.052459	0.988095	0.119126	1	0.0557377
1	0.0579235	0.964286	0.0535519	0.988095	0.120219	1	0.0568306
1	0.0590164	0.964286	0.0546448	0.988095	0.121311	1	0.0579235
1	0.0601093	0.964286	0.0557377	0.988095	0.122404	1	0.0590164
1	0.0612022	0.952381	0.0557377	0.988095	0.123497	1	0.0601093
1	0.0622951	0.952381	0.0568306	0.988095	0.12459	1	0.0612022
1	0.063388	0.952381	0.0579235	0.988095	0.125683	1	0.0622951
1	0.0644809	0.952381	0.0590164	0.988095	0.126776	1	0.063388
1	0.0655738	0.952381	0.0601093	0.988095	0.127869	1	0.0644809
1	0.0666667	0.952381	0.0612022	0.988095	0.128962	1	0.0655738
1	0.0677596	0.952381	0.0622951	0.988095	0.130055	1	0.0666667
1	0.0688525	0.952381	0.063388	0.988095	0.131148	1	0.0677596
1	0.0699454	0.952381	0.0644809	0.988095	0.13224	1	0.0688525
1	0.0710383	0.952381	0.0655738	0.988095	0.133333	1	0.0699454
1	0.0721311	0.952381	0.0666667	0.988095	0.134426	1	0.0710383
1	0.073224	0.952381	0.0677596	0.988095	0.135519	1	0.0721311
1	0.0743169	0.952381	0.0688525	0.988095	0.136612	1	0.073224
1	0.0754098	0.952381	0.0699454	0.988095	0.137705	1	0.0743169
1	0.0765027	0.952381	0.0710383	0.988095	0.138798	1	0.0754098
1	0.0775956	0.952381	0.0721311	0.988095	0.139891	1	0.0765027
1	0.0786885	0.952381	0.073224	0.988095	0.140984	1	0.0775956
1	0.0797814	0.952381	0.0743169	0.988095	0.142077	1	0.0786885
1	0.0808743	0.952381	0.0754098	0.988095	0.143169	1	0.0797814
1	0.0819672	0.952381	0.0765027	0.988095	0.144262	1	0.0808743
1	0.0830601	0.952381	0.0775956	0.988095	0.145355	1	0.0819672
1	0.084153	0.952381	0.0786885	0.988095	0.146448	1	0.0830601
1	0.0852459	0.952381	0.0797814	0.988095	0.147541	1	0.084153
1	0.0863388	0.952381	0.0808743	0.988095	0.148634	1	0.0852459
1	0.0874317	0.952381	0.0819672	0.988095	0.149727	1	0.0863388
1	0.0885246	0.952381	0.0830601	0.988095	0.15082	1	0.0874317
1	0.0896175	0.952381	0.084153	0.988095	0.151913	1	0.0885246
1	0.0907104	0.952381	0.0852459	0.988095	0.153005	1	0.0896175
1	0.0918033	0.952381	0.0863388	0.988095	0.154098	1	0.0907104
1	0.0928962	0.952381	0.0874317	0.988095	0.155191	1	0.0918033
1	0.0939891	0.952381	0.0885246	0.988095	0.156284	1	0.0928962
1	0.095082	0.952381	0.0896175	0.988095	0.157377	1	0.0939891
1	0.0961749	0.952381	0.0907104	0.988095	0.15847	1	0.095082
1	0.0972678	0.952381	0.0918033	0.988095	0.159563	1	0.0961749
1	0.0983607	0.952381	0.0928962	0.988095	0.160656	1	0.0972678
1	0.0994536	0.952381	0.0939891	0.988095	0.162842	1	0.0983607
1	0.100546	0.952381	0.095082	0.988095	0.163934	1	0.0994536
1	0.101639	0.952381	0.0961749	0.988095	0.165027	1	0.100546
1	0.102732	0.952381	0.0972678	0.988095	0.16612	1	0.101639
1	0.103825	0.952381	0.0983607	0.988095	0.167213	1	0.102732
1	0.104918	0.952381	0.0994536	0.988095	0.168306	1	0.103825
1	0.106011	0.952381	0.100546	0.988095	0.169399	1	0.104918
1	0.107104	0.952381	0.101639	0.988095	0.170492	1	0.106011
1	0.108197	0.952381	0.102732	0.988095	0.172678	1	0.107104
1	0.10929	0.952381	0.103825	0.988095	0.17377	1	0.108197
1	0.110383	0.952381	0.104918	0.988095	0.174863	1	0.10929
1	0.111475	0.952381	0.106011	0.988095	0.175956	1	0.110383
1	0.112568	0.952381	0.107104	0.988095	0.177049	1	0.111475
1	0.113661	0.952381	0.108197	0.988095	0.178142	1	0.112568
1	0.114754	0.952381	0.10929	0.988095	0.179235	1	0.113661
1	0.115847	0.952381	0.110383	0.988095	0.180328	1	0.114754
1	0.11694	0.952381	0.111475	0.988095	0.181421	1	0.115847
1	0.118033	0.952381	0.112568	0.988095	0.182514	1	0.11694
1	0.119126	0.952381	0.113661	0.988095	0.183607	1	0.118033
1	0.120219	0.952381	0.114754	0.988095	0.184699	1	0.119126
1	0.121311	0.952381	0.115847	0.988095	0.185792	1	0.120219
1	0.122404	0.952381	0.11694	0.988095	0.186885	1	0.121311
1	0.123497	0.952381	0.118033	0.988095	0.187978	1	0.122404
1	0.12459	0.952381	0.119126	0.988095	0.189071	1	0.123497
1	0.125683	0.952381	0.120219	0.988095	0.190164	1	0.12459
1	0.126776	0.952381	0.121311	0.988095	0.191257	1	0.125683
1	0.127869	0.952381	0.122404	0.988095	0.19235	1	0.126776
1	0.128962	0.952381	0.123497	0.988095	0.193443	1	0.127869
1	0.130055	0.952381	0.12459	0.988095	0.194536	1	0.128962
1	0.131148	0.952381	0.125683	0.988095	0.195628	1	0.130055
1	0.13224	0.952381	0.126776	0.988095	0.196721	1	0.131148
1	0.133333	0.952381	0.127869	0.988095	0.197814	1	0.13224
1	0.134426	0.952381	0.128962	0.988095	0.198907	1	0.133333
1	0.135519	0.952381	0.130055	0.988095	0.2	1	0.134426
1	0.136612	0.952381	0.131148	0.988095	0.201093	1	0.135519
1	0.137705	0.952381	0.13224	0.988095	0.202186	1	0.136612
1	0.138798	0.952381	0.133333	0.988095	0.203279	1	0.137705
1	0.139891	0.952381	0.134426	0.988095	0.204372	1	0.138798
1	0.140984	0.952381	0.135519	0.988095	0.205464	1	0.139891
1	0.142077	0.952381	0.136612	0.988095	0.206557	1	0.140984
1	0.143169	0.952381	0.137705	0.988095	0.20765	1	0.142077
1	0.144262	0.952381	0.138798	0.988095	0.208743	1	0.143169
1	0.145355	0.952381	0.139891	0.988095	0.209836	1	0.144262
1	0.146448	0.952381	0.140984	0.988095	0.210929	1	0.145355
1	0.147541	0.952381	0.142077	0.988095	0.212022	1	0.146448
1	0.148634	0.952381	0.143169	0.988095	0.213115	1	0.147541
1	0.149727	0.952381	0.144262	0.988095	0.214208	1	0.148634
1	0.15082	0.952381	0.145355	0.988095	0.215301	1	0.149727
1	0.151913	0.952381	0.146448	0.988095	0.216393	1	0.15082
1	0.153005	0.952381	0.147541	0.988095	0.217486	1	0.151913
1	0.154098	0.952381	0.148634	0.988095	0.218579	1	0.153005
1	0.155191	0.952381	0.149727	0.988095	0.219672	1	0.154098
1	0.156284	0.952381	0.15082	0.988095	0.220765	1	0.155191
1	0.157377	0.952381	0.151913	0.988095	0.221858	1	0.156284
1	0.15847	0.952381	0.153005	0.988095	0.222951	1	0.157377
1	0.159563	0.952381	0.154098	0.988095	0.224044	1	0.15847
1	0.160656	0.952381	0.155191	0.988095	0.225137	1	0.159563
1	0.161749	0.952381	0.156284	0.988095	0.22623	1	0.160656
1	0.162842	0.952381	0.157377	0.988095	0.227322	1	0.161749
1	0.163934	0.952381	0.15847	0.988095	0.228415	1	0.162842
1	0.165027	0.952381	0.159563	0.988095	0.229508	1	0.163934
1	0.16612	0.952381	0.160656	0.988095	0.230601	1	0.165027
1	0.167213	0.952381	0.161749	0.988095	0.231694	1	0.16612
1	0.168306	0.952381	0.162842	0.988095	0.232787	1	0.167213
1	0.169399	0.952381	0.163934	0.988095	0.23388	1	0.168306
1	0.170492	0.952381	0.165027	0.988095	0.236066	1	0.169399
1	0.171585	0.952381	0.16612	0.97619	0.236066	1	0.170492
1	0.172678	0.952381	0.167213	0.97619	0.237158	1	0.171585
1	0.17377	0.952381	0.168306	0.97619	0.239344	1	0.172678
1	0.174863	0.952381	0.169399	0.97619	0.240437	1	0.17377
1	0.175956	0.952381	0.170492	0.97619	0.24153	1	0.174863
1	0.177049	0.952381	0.171585	0.97619	0.242623	1	0.175956
1	0.178142	0.952381	0.172678	0.97619	0.243716	1	0.177049
1	0.179235	0.952381	0.17377	0.97619	0.244809	1	0.178142
1	0.180328	0.940476	0.17377	0.97619	0.245902	1	0.179235
1	0.181421	0.940476	0.174863	0.97619	0.246995	1	0.180328
1	0.182514	0.940476	0.175956	0.97619	0.248087	1	0.181421
1	0.183607	0.940476	0.177049	0.964286	0.248087	1	0.182514
1	0.184699	0.940476	0.178142	0.964286	0.24918	1	0.183607
1	0.185792	0.940476	0.179235	0.964286	0.250273	1	0.184699
1	0.186885	0.940476	0.180328	0.940476	0.250273	1	0.185792
1	0.187978	0.940476	0.181421	0.940476	0.251366	1	0.186885
1	0.189071	0.940476	0.182514	0.940476	0.252459	1	0.187978
1	0.190164	0.940476	0.183607	0.940476	0.253552	1	0.189071
1	0.191257	0.940476	0.184699	0.940476	0.254645	1	0.190164
1	0.19235	0.940476	0.185792	0.940476	0.255738	1	0.191257
1	0.193443	0.940476	0.186885	0.940476	0.256831	1	0.19235
1	0.194536	0.940476	0.187978	0.940476	0.257923	1	0.193443
1	0.195628	0.940476	0.189071	0.940476	0.259016	1	0.194536
1	0.196721	0.940476	0.190164	0.940476	0.260109	1	0.195628
1	0.197814	0.940476	0.191257	0.940476	0.261202	1	0.196721
1	0.198907	0.940476	0.19235	0.940476	0.262295	1	0.197814
1	0.2	0.940476	0.193443	0.940476	0.263388	1	0.198907
1	0.201093	0.940476	0.194536	0.940476	0.264481	1	0.2
1	0.202186	0.940476	0.195628	0.940476	0.265574	1	0.201093
1	0.203279	0.940476	0.196721	0.940476	0.266667	1	0.202186
1	0.204372	0.940476	0.197814	0.940476	0.26776	1	0.203279
1	0.205464	0.940476	0.198907	0.940476	0.268852	1	0.204372
1	0.206557	0.940476	0.2	0.940476	0.269945	1	0.205464
1	0.20765	0.940476	0.201093	0.940476	0.271038	1	0.206557
1	0.208743	0.940476	0.202186	0.940476	0.272131	1	0.20765
1	0.209836	0.940476	0.203279	0.940476	0.273224	1	0.208743
1	0.210929	0.940476	0.204372	0.940476	0.274317	1	0.209836
1	0.212022	0.940476	0.205464	0.940476	0.27541	1	0.210929
1	0.213115	0.940476	0.206557	0.940476	0.276503	1	0.212022
1	0.214208	0.940476	0.20765	0.940476	0.277596	1	0.213115
1	0.215301	0.940476	0.208743	0.940476	0.278689	1	0.214208
1	0.216393	0.940476	0.209836	0.940476	0.279781	1	0.215301
1	0.217486	0.940476	0.210929	0.940476	0.280874	1	0.216393
1	0.218579	0.940476	0.212022	0.940476	0.281967	1	0.217486
1	0.219672	0.940476	0.213115	0.940476	0.28306	1	0.218579
1	0.220765	0.940476	0.214208	0.940476	0.284153	1	0.219672
1	0.221858	0.940476	0.215301	0.940476	0.285246	1	0.220765
1	0.222951	0.940476	0.216393	0.940476	0.286339	1	0.221858
1	0.224044	0.940476	0.217486	0.940476	0.287432	1	0.222951
1	0.225137	0.940476	0.218579	0.940476	0.288525	1	0.224044
1	0.22623	0.940476	0.219672	0.940476	0.289617	1	0.225137
1	0.227322	0.940476	0.220765	0.940476	0.29071	1	0.22623
1	0.228415	0.940476	0.221858	0.940476	0.291803	1	0.227322
1	0.229508	0.940476	0.222951	0.940476	0.292896	1	0.228415
1	0.230601	0.940476	0.224044	0.940476	0.293989	1	0.229508
1	0.231694	0.940476	0.225137	0.940476	0.295082	1	0.230601
1	0.232787	0.940476	0.22623	0.940476	0.296175	1	0.231694
1	0.23388	0.940476	0.227322	0.940476	0.297268	1	0.232787
1	0.234973	0.940476	0.228415	0.940476	0.298361	1	0.23388
1	0.236066	0.940476	0.229508	0.940476	0.299454	1	0.234973
1	0.237158	0.940476	0.230601	0.940476	0.300546	1	0.236066
1	0.238251	0.940476	0.231694	0.940476	0.301639	1	0.237158
1	0.239344	0.940476	0.232787	0.940476	0.302732	1	0.238251
1	0.240437	0.940476	0.23388	0.940476	0.303825	1	0.239344
1	0.24153	0.940476	0.234973	0.940476	0.304918	1	0.240437
1	0.242623	0.940476	0.236066	0.940476	0.306011	1	0.24153
1	0.243716	0.940476	0.237158	0.940476	0.307104	1	0.242623
1	0.244809	0.940476	0.238251	0.940476	0.308197	1	0.243716
1	0.245902	0.940476	0.239344	0.940476	0.30929	1	0.244809
1	0.246995	0.940476	0.240437	0.940476	0.310383	0.988095	0.244809
1	0.248087	0.940476	0.24153	0.940476	0.311475	0.988095	0.245902
1	0.24918	0.940476	0.242623	0.940476	0.312568	0.988095	0.246995
1	0.250273	0.940476	0.243716	0.940476	0.313661	0.988095	0.248087
1	0.251366	0.940476	0.244809	0.940476	0.314754	0.988095	0.24918
1	0.252459	0.940476	0.245902	0.940476	0.315847	0.988095	0.250273
1	0.253552	0.940476	0.246995	0.940476	0.31694	0.988095	0.251366
1	0.254645	0.940476	0.248087	0.940476	0.318033	0.988095	0.252459
1	0.255738	0.940476	0.24918	0.940476	0.319126	0.988095	0.253552
1	0.256831	0.940476	0.250273	0.940476	0.320219	0.988095	0.254645
1	0.257923	0.940476	0.251366	0.940476	0.321311	0.988095	0.255738
1	0.259016	0.940476	0.252459	0.940476	0.322404	0.988095	0.256831
1	0.260109	0.940476	0.253552	0.940476	0.323497	0.988095	0.257923
1	0.261202	0.940476	0.254645	0.940476	0.32459	0.988095	0.259016
1	0.262295	0.928571	0.254645	0.940476	0.325683	0.988095	0.260109
1	0.263388	0.928571	0.255738	0.940476	0.326776	0.97619	0.260109
1	0.264481	0.928571	0.256831	0.940476	0.327869	0.97619	0.261202
1	0.265574	0.928571	0.257923	0.940476	0.328962	0.97619	0.262295
1	0.266667	0.928571	0.259016	0.928571	0.328962	0.97619	0.263388
1	0.26776	0.928571	0.260109	0.928571	0.330055	0.97619	0.264481
1	0.268852	0.928571	0.261202	0.928571	0.331148	0.97619	0.265574
1	0.269945	0.928571	0.262295	0.928571	0.33224	0.97619	0.266667
1	0.271038	0.928571	0.263388	0.928571	0.333333	0.97619	0.26776
1	0.272131	0.928571	0.264481	0.928571	0.334426	0.97619	0.268852
1	0.273224	0.928571	0.265574	0.928571	0.335519	0.97619	0.269945
1	0.274317	0.928571	0.266667	0.928571	0.336612	0.97619	0.271038
1	0.27541	0.928571	0.26776	0.928571	0.337705	0.964286	0.271038
1	0.276503	0.928571	0.268852	0.928571	0.338798	0.964286	0.272131
1	0.277596	0.928571	0.269945	0.928571	0.339891	0.964286	0.273224
1	0.278689	0.928571	0.271038	0.928571	0.340984	0.964286	0.274317
1	0.279781	0.928571	0.272131	0.928571	0.342077	0.964286	0.27541
1	0.280874	0.928571	0.273224	0.928571	0.343169	0.964286	0.276503
1	0.281967	0.928571	0.274317	0.928571	0.344262	0.964286	0.277596
1	0.28306	0.928571	0.27541	0.916667	0.344262	0.964286	0.278689
1	0.284153	0.928571	0.276503	0.904762	0.344262	0.964286	0.279781
1	0.285246	0.928571	0.277596	0.904762	0.345355	0.964286	0.280874
1	0.286339	0.928571	0.278689	0.904762	0.347541	0.964286	0.281967
1	0.287432	0.928571	0.279781	0.904762	0.348634	0.964286	0.28306
1	0.288525	0.928571	0.280874	0.892857	0.348634	0.964286	0.284153
1	0.289617	0.928571	0.281967	0.892857	0.349727	0.964286	0.285246
1	0.29071	0.928571	0.28306	0.892857	0.35082	0.964286	0.286339
1	0.291803	0.928571	0.284153	0.892857	0.351913	0.964286	0.287432
1	0.292896	0.928571	0.285246	0.892857	0.353005	0.964286	0.288525
1	0.293989	0.928571	0.286339	0.892857	0.354098	0.964286	0.289617
1	0.295082	0.928571	0.287432	0.892857	0.355191	0.964286	0.29071
1	0.296175	0.928571	0.288525	0.892857	0.356284	0.964286	0.291803
1	0.297268	0.928571	0.289617	0.892857	0.357377	0.964286	0.292896
0.988095	0.297268	0.928571	0.29071	0.892857	0.35847	0.964286	0.293989
0.988095	0.298361	0.928571	0.291803	0.892857	0.359563	0.964286	0.295082
0.988095	0.299454	0.928571	0.292896	0.892857	0.360656	0.964286	0.296175
0.988095	0.300546	0.928571	0.293989	0.892857	0.361749	0.964286	0.297268
0.988095	0.301639	0.928571	0.295082	0.892857	0.362842	0.964286	0.298361
0.988095	0.302732	0.928571	0.296175	0.892857	0.365027	0.964286	0.299454
0.988095	0.303825	0.928571	0.297268	0.892857	0.36612	0.964286	0.300546
0.988095	0.304918	0.928571	0.298361	0.892857	0.367213	0.964286	0.301639
0.988095	0.306011	0.928571	0.299454	0.892857	0.368306	0.964286	0.302732
0.988095	0.307104	0.928571	0.300546	0.892857	0.369399	0.964286	0.303825
0.988095	0.308197	0.928571	0.301639	0.892857	0.370492	0.964286	0.304918
0.988095	0.30929	0.928571	0.302732	0.892857	0.371585	0.964286	0.306011
0.988095	0.310383	0.928571	0.303825	0.892857	0.372678	0.964286	0.307104
0.988095	0.311475	0.928571	0.304918	0.892857	0.37377	0.964286	0.308197
0.988095	0.312568	0.928571	0.306011	0.892857	0.374863	0.964286	0.30929
0.988095	0.313661	0.928571	0.307104	0.892857	0.375956	0.964286	0.310383
0.988095	0.314754	0.928571	0.308197	0.892857	0.377049	0.964286	0.311475
0.988095	0.315847	0.928571	0.30929	0.892857	0.378142	0.964286	0.312568
0.988095	0.31694	0.928571	0.310383	0.892857	0.379235	0.964286	0.313661
0.988095	0.318033	0.916667	0.310383	0.892857	0.380328	0.964286	0.314754
0.988095	0.319126	0.916667	0.311475	0.892857	0.381421	0.964286	0.315847
0.988095	0.320219	0.916667	0.312568	0.892857	0.382514	0.964286	0.31694
0.988095	0.321311	0.916667	0.313661	0.892857	0.383607	0.964286	0.318033
0.988095	0.322404	0.916667	0.314754	0.892857	0.384699	0.964286	0.319126
0.988095	0.323497	0.916667	0.315847	0.892857	0.385792	0.964286	0.320219
0.988095	0.32459	0.916667	0.31694	0.880952	0.385792	0.964286	0.321311
0.988095	0.325683	0.916667	0.318033	0.880952	0.386885	0.964286	0.322404
0.988095	0.326776	0.916667	0.319126	0.880952	0.387978	0.964286	0.323497
0.988095	0.327869	0.916667	0.320219	0.869048	0.387978	0.964286	0.32459
0.988095	0.328962	0.916667	0.321311	0.869048	0.389071	0.964286	0.325683
0.988095	0.330055	0.916667	0.322404	0.869048	0.390164	0.964286	0.326776
0.988095	0.331148	0.916667	0.323497	0.869048	0.391257	0.964286	0.327869
0.988095	0.33224	0.916667	0.32459	0.869048	0.39235	0.964286	0.328962
0.988095	0.333333	0.916667	0.325683	0.869048	0.393443	0.964286	0.330055
0.988095	0.334426	0.916667	0.326776	0.869048	0.394536	0.964286	0.331148
0.988095	0.335519	0.916667	0.327869	0.869048	0.395628	0.964286	0.33224
0.988095	0.336612	0.916667	0.328962	0.869048	0.396721	0.964286	0.333333
0.988095	0.337705	0.916667	0.330055	0.869048	0.397814	0.964286	0.334426
0.988095	0.338798	0.916667	0.331148	0.869048	0.398907	0.964286	0.335519
0.988095	0.339891	0.916667	0.33224	0.869048	0.4	0.964286	0.336612
0.988095	0.340984	0.916667	0.333333	0.869048	0.401093	0.964286	0.337705
0.988095	0.342077	0.916667	0.334426	0.869048	0.402186	0.964286	0.338798
0.988095	0.343169	0.916667	0.335519	0.869048	0.403279	0.964286	0.339891
0.988095	0.344262	0.916667	0.336612	0.869048	0.404372	0.964286	0.340984
0.988095	0.345355	0.916667	0.337705	0.869048	0.405464	0.964286	0.342077
0.988095	0.346448	0.916667	0.338798	0.869048	0.406557	0.964286	0.343169
0.988095	0.347541	0.916667	0.339891	0.869048	0.40765	0.964286	0.344262
0.988095	0.348634	0.916667	0.340984	0.869048	0.408743	0.964286	0.345355
0.988095	0.349727	0.916667	0.342077	0.869048	0.409836	0.964286	0.346448
0.988095	0.35082	0.916667	0.343169	0.857143	0.409836	0.964286	0.347541
0.988095	0.351913	0.916667	0.344262	0.857143	0.410929	0.964286	0.348634
0.988095	0.353005	0.916667	0.345355	0.857143	0.412022	0.964286	0.349727
0.988095	0.354098	0.916667	0.346448	0.857143	0.413115	0.964286	0.35082
0.988095	0.355191	0.916667	0.347541	0.857143	0.414208	0.964286	0.351913
0.988095	0.356284	0.916667	0.348634	0.857143	0.415301	0.964286	0.353005
0.988095	0.357377	0.916667	0.349727	0.857143	0.416393	0.964286	0.354098
0.988095	0.35847	0.916667	0.35082	0.857143	0.417486	0.964286	0.355191
0.988095	0.359563	0.916667	0.351913	0.857143	0.418579	0.964286	0.356284
0.988095	0.360656	0.916667	0.353005	0.857143	0.419672	0.964286	0.357377
0.988095	0.361749	0.916667	0.354098	0.857143	0.420765	0.964286	0.35847
0.988095	0.362842	0.916667	0.355191	0.857143	0.421858	0.964286	0.359563
0.988095	0.363934	0.916667	0.356284	0.857143	0.422951	0.964286	0.360656
0.988095	0.365027	0.916667	0.357377	0.857143	0.424044	0.964286	0.361749
0.988095	0.36612	0.916667	0.35847	0.857143	0.425137	0.964286	0.362842
0.988095	0.367213	0.916667	0.359563	0.857143	0.42623	0.964286	0.363934
0.988095	0.368306	0.916667	0.360656	0.857143	0.427322	0.964286	0.365027
0.988095	0.369399	0.916667	0.361749	0.845238	0.428415	0.964286	0.36612
0.988095	0.370492	0.916667	0.362842	0.845238	0.429508	0.964286	0.367213
0.988095	0.371585	0.916667	0.363934	0.845238	0.430601	0.964286	0.368306
0.988095	0.372678	0.916667	0.365027	0.833333	0.430601	0.964286	0.369399
0.988095	0.37377	0.916667	0.36612	0.833333	0.431694	0.964286	0.370492
0.988095	0.374863	0.916667	0.367213	0.833333	0.432787	0.964286	0.371585
0.988095	0.375956	0.916667	0.368306	0.833333	0.43388	0.964286	0.372678
0.988095	0.377049	0.916667	0.369399	0.833333	0.434973	0.964286	0.37377
0.988095	0.378142	0.916667	0.370492	0.833333	0.436066	0.964286	0.374863
0.988095	0.379235	0.916667	0.371585	0.833333	0.437158	0.964286	0.375956
0.988095	0.380328	0.916667	0.372678	0.833333	0.438251	0.964286	0.377049
0.988095	0.381421	0.916667	0.37377	0.833333	0.439344	0.964286	0.378142
0.988095	0.382514	0.916667	0.374863	0.833333	0.440437	0.964286	0.379235
0.988095	0.383607	0.916667	0.375956	0.833333	0.44153	0.964286	0.380328
0.988095	0.384699	0.916667	0.377049	0.833333	0.442623	0.964286	0.381421
0.988095	0.385792	0.916667	0.378142	0.833333	0.443716	0.964286	0.382514
0.988095	0.386885	0.916667	0.379235	0.833333	0.444809	0.964286	0.383607
0.988095	0.387978	0.916667	0.380328	0.833333	0.445902	0.964286	0.384699
0.988095	0.389071	0.916667	0.381421	0.833333	0.446995	0.952381	0.384699
0.988095	0.390164	0.916667	0.382514	0.833333	0.44918	0.952381	0.385792
0.988095	0.391257	0.916667	0.383607	0.833333	0.450273	0.952381	0.386885
0.988095	0.39235	0.916667	0.384699	0.833333	0.451366	0.952381	0.387978
0.988095	0.393443	0.916667	0.385792	0.833333	0.452459	0.952381	0.389071
0.988095	0.394536	0.916667	0.386885	0.833333	0.453552	0.952381	0.390164
0.988095	0.395628	0.916667	0.387978	0.833333	0.454645	0.952381	0.391257
0.988095	0.396721	0.916667	0.389071	0.833333	0.455738	0.952381	0.39235
0.988095	0.397814	0.916667	0.390164	0.833333	0.456831	0.952381	0.393443
0.988095	0.398907	0.916667	0.391257	0.833333	0.457923	0.952381	0.394536
0.988095	0.4	0.904762	0.391257	0.833333	0.459016	0.952381	0.395628
0.988095	0.401093	0.904762	0.39235	0.833333	0.460109	0.940476	0.395628
0.988095	0.402186	0.904762	0.393443	0.833333	0.461202	0.940476	0.396721
0.988095	0.403279	0.904762	0.394536	0.833333	0.462295	0.940476	0.397814
0.988095	0.404372	0.904762	0.395628	0.833333	0.463388	0.940476	0.398907
0.988095	0.405464	0.904762	0.396721	0.833333	0.464481	0.940476	0.4
0.988095	0.406557	0.904762	0.397814	0.833333	0.465574	0.940476	0.401093
0.988095	0.40765	0.904762	0.398907	0.833333	0.466667	0.928571	0.401093
0.988095	0.408743	0.904762	0.4	0.833333	0.46776	0.928571	0.402186
0.988095	0.409836	0.904762	0.401093	0.833333	0.468852	0.928571	0.403279
0.988095	0.410929	0.904762	0.402186	0.833333	0.469945	0.928571	0.404372
0.988095	0.412022	0.892857	0.402186	0.833333	0.471038	0.928571	0.405464
0.988095	0.413115	0.892857	0.403279	0.833333	0.472131	0.928571	0.406557
0.988095	0.414208	0.892857	0.404372	0.821429	0.472131	0.916667	0.406557
0.988095	0.415301	0.892857	0.405464	0.821429	0.473224	0.916667	0.40765
0.988095	0.416393	0.892857	0.406557	0.821429	0.474317	0.916667	0.408743
0.988095	0.417486	0.892857	0.40765	0.821429	0.47541	0.916667	0.409836
0.988095	0.418579	0.892857	0.408743	0.821429	0.476503	0.916667	0.410929
0.988095	0.419672	0.892857	0.409836	0.821429	0.477596	0.916667	0.412022
0.988095	0.420765	0.892857	0.410929	0.821429	0.478689	0.916667	0.413115
0.988095	0.421858	0.892857	0.412022	0.821429	0.479781	0.916667	0.414208
0.988095	0.422951	0.892857	0.413115	0.821429	0.480874	0.916667	0.415301
0.988095	0.424044	0.892857	0.414208	0.821429	0.481967	0.916667	0.416393
0.988095	0.425137	0.892857	0.415301	0.821429	0.48306	0.916667	0.417486
0.988095	0.42623	0.892857	0.416393	0.821429	0.484153	0.916667	0.418579
0.988095	0.427322	0.880952	0.416393	0.821429	0.485246	0.904762	0.418579
0.988095	0.428415	0.880952	0.417486	0.821429	0.486339	0.904762	0.419672
0.988095	0.429508	0.880952	0.418579	0.821429	0.487432	0.892857	0.419672
0.988095	0.430601	0.880952	0.419672	0.821429	0.488525	0.892857	0.420765
0.988095	0.431694	0.880952	0.420765	0.821429	0.489617	0.892857	0.421858
0.988095	0.432787	0.880952	0.421858	0.821429	0.49071	0.892857	0.422951
0.988095	0.43388	0.880952	0.422951	0.821429	0.491803	0.892857	0.424044
0.988095	0.434973	0.880952	0.424044	0.821429	0.492896	0.892857	0.425137
0.988095	0.436066	0.880952	0.425137	0.821429	0.493989	0.892857	0.42623
0.988095	0.437158	0.880952	0.42623	0.821429	0.495082	0.892857	0.427322
0.988095	0.438251	0.880952	0.427322	0.821429	0.497268	0.892857	0.428415
0.988095	0.439344	0.880952	0.428415	0.821429	0.498361	0.892857	0.429508
0.988095	0.440437	0.880952	0.429508	0.821429	0.499454	0.892857	0.430601
0.988095	0.44153	0.869048	0.429508	0.821429	0.500546	0.892857	0.431694
0.988095	0.442623	0.869048	0.430601	0.821429	0.501639	0.892857	0.432787
0.988095	0.443716	0.869048	0.431694	0.821429	0.502732	0.892857	0.43388
0.988095	0.444809	0.869048	0.432787	0.821429	0.503825	0.892857	0.434973
0.988095	0.445902	0.869048	0.43388	0.821429	0.504918	0.880952	0.434973
0.988095	0.446995	0.869048	0.434973	0.821429	0.506011	0.880952	0.436066
0.988095	0.448087	0.869048	0.436066	0.821429	0.507104	0.880952	0.437158
0.988095	0.44918	0.869048	0.437158	0.821429	0.508197	0.880952	0.438251
0.988095	0.450273	0.869048	0.438251	0.821429	0.50929	0.880952	0.439344
0.988095	0.451366	0.869048	0.439344	0.821429	0.510383	0.880952	0.440437
0.988095	0.452459	0.869048	0.440437	0.821429	0.511475	0.869048	0.440437
0.988095	0.453552	0.869048	0.44153	0.821429	0.512568	0.857143	0.440437
0.988095	0.454645	0.869048	0.442623	0.821429	0.513661	0.857143	0.44153
0.988095	0.455738	0.869048	0.443716	0.821429	0.514754	0.857143	0.442623
0.988095	0.456831	0.869048	0.444809	0.821429	0.515847	0.857143	0.443716
0.988095	0.457923	0.857143	0.444809	0.821429	0.51694	0.857143	0.444809
0.988095	0.459016	0.857143	0.445902	0.821429	0.518033	0.857143	0.445902
0.988095	0.460109	0.857143	0.446995	0.821429	0.519126	0.857143	0.446995
0.988095	0.461202	0.857143	0.448087	0.821429	0.520219	0.845238	0.446995
0.988095	0.462295	0.857143	0.44918	0.821429	0.521311	0.833333	0.446995
0.988095	0.463388	0.857143	0.450273	0.821429	0.522404	0.833333	0.448087
0.988095	0.464481	0.857143	0.451366	0.821429	0.523497	0.821429	0.448087
0.988095	0.465574	0.857143	0.452459	0.821429	0.52459	0.821429	0.44918
0.988095	0.466667	0.857143	0.453552	0.821429	0.525683	0.821429	0.450273
0.988095	0.46776	0.857143	0.454645	0.821429	0.526776	0.821429	0.451366
0.988095	0.468852	0.857143	0.455738	0.821429	0.527869	0.821429	0.452459
0.988095	0.469945	0.857143	0.456831	0.821429	0.528962	0.809524	0.452459
0.988095	0.471038	0.857143	0.457923	0.821429	0.530055	0.809524	0.453552
0.988095	0.472131	0.857143	0.459016	0.821429	0.531148	0.797619	0.453552
0.988095	0.473224	0.857143	0.460109	0.821429	0.53224	0.785714	0.453552
0.988095	0.474317	0.857143	0.461202	0.821429	0.533333	0.785714	0.454645
0.988095	0.47541	0.857143	0.462295	0.821429	0.534426	0.785714	0.455738
0.988095	0.476503	0.857143	0.463388	0.821429	0.535519	0.785714	0.456831
0.988095	0.477596	0.857143	0.464481	0.821429	0.536612	0.785714	0.457923
0.988095	0.478689	0.857143	0.465574	0.821429	0.537705	0.785714	0.459016
0.988095	0.479781	0.857143	0.466667	0.821429	0.538798	0.785714	0.460109
0.988095	0.480874	0.857143	0.46776	0.821429	0.539891	0.77381	0.460109
0.988095	0.481967	0.857143	0.468852	0.821429	0.540984	0.77381	0.461202
0.97619	0.481967	0.845238	0.468852	0.821429	0.542077	0.761905	0.461202
0.97619	0.48306	0.845238	0.469945	0.821429	0.543169	0.761905	0.462295
0.97619	0.484153	0.845238	0.471038	0.821429	0.545355	0.761905	0.463388
0.97619	0.485246	0.845238	0.472131	0.821429	0.546448	0.761905	0.464481
0.97619	0.486339	0.833333	0.472131	0.821429	0.547541	0.761905	0.465574
0.97619	0.487432	0.833333	0.473224	0.821429	0.548634	0.761905	0.466667
0.97619	0.488525	0.833333	0.474317	0.821429	0.549727	0.761905	0.46776
0.97619	0.489617	0.833333	0.47541	0.821429	0.55082	0.761905	0.468852
0.97619	0.49071	0.833333	0.476503	0.821429	0.551913	0.761905	0.469945
0.97619	0.491803	0.833333	0.477596	0.821429	0.553005	0.761905	0.471038
0.97619	0.492896	0.821429	0.477596	0.821429	0.554098	0.761905	0.472131
0.97619	0.493989	0.821429	0.478689	0.821429	0.555191	0.761905	0.473224
0.97619	0.495082	0.821429	0.479781	0.821429	0.556284	0.761905	0.474317
0.97619	0.496175	0.809524	0.479781	0.821429	0.557377	0.761905	0.47541
0.97619	0.497268	0.809524	0.480874	0.821429	0.55847	0.761905	0.476503
0.97619	0.498361	0.809524	0.481967	0.821429	0.559563	0.761905	0.477596
0.97619	0.499454	0.809524	0.48306	0.821429	0.560656	0.761905	0.478689
0.97619	0.500546	0.809524	0.484153	0.821429	0.561749	0.761905	0.479781
0.97619	0.501639	0.809524	0.485246	0.821429	0.562842	0.761905	0.480874
0.97619	0.502732	0.809524	0.486339	0.821429	0.563934	0.761905	0.481967
0.97619	0.503825	0.809524	0.487432	0.821429	0.565027	0.761905	0.48306
0.97619	0.504918	0.809524	0.488525	0.821429	0.56612	0.761905	0.484153
0.97619	0.506011	0.809524	0.489617	0.821429	0.567213	0.761905	0.485246
0.97619	0.507104	0.809524	0.49071	0.821429	0.568306	0.761905	0.486339
0.97619	0.508197	0.809524	0.491803	0.821429	0.569399	0.761905	0.487432
0.97619	0.50929	0.809524	0.492896	0.821429	0.570492	0.761905	0.488525
0.97619	0.510383	0.809524	0.493989	0.821429	0.571585	0.761905	0.489617
0.97619	0.511475	0.809524	0.495082	0.821429	0.572678	0.761905	0.49071
0.97619	0.512568	0.809524	0.496175	0.821429	0.57377	0.761905	0.491803
0.97619	0.513661	0.809524	0.497268	0.821429	0.574863	0.761905	0.492896
0.97619	0.514754	0.809524	0.498361	0.821429	0.575956	0.761905	0.493989
0.97619	0.515847	0.797619	0.498361	0.821429	0.577049	0.761905	0.495082
0.97619	0.51694	0.797619	0.499454	0.821429	0.578142	0.761905	0.496175
0.97619	0.518033	0.797619	0.500546	0.821429	0.579235	0.761905	0.497268
0.97619	0.519126	0.797619	0.501639	0.821429	0.580328	0.761905	0.498361
0.97619	0.520219	0.797619	0.502732	0.821429	0.581421	0.761905	0.499454
0.97619	0.521311	0.797619	0.503825	0.821429	0.582514	0.761905	0.500546
0.97619	0.522404	0.797619	0.504918	0.821429	0.583607	0.761905	0.501639
0.97619	0.523497	0.797619	0.506011	0.821429	0.584699	0.761905	0.502732
0.97619	0.52459	0.797619	0.507104	0.821429	0.585792	0.761905	0.503825
0.97619	0.525683	0.797619	0.508197	0.821429	0.586885	0.761905	0.504918
0.97619	0.526776	0.797619	0.50929	0.821429	0.587978	0.761905	0.506011
0.97619	0.527869	0.797619	0.510383	0.821429	0.589071	0.761905	0.507104
0.97619	0.528962	0.797619	0.511475	0.821429	0.590164	0.75	0.507104
0.97619	0.530055	0.797619	0.512568	0.821429	0.591257	0.75	0.508197
0.97619	0.531148	0.797619	0.513661	0.821429	0.59235	0.75	0.50929
0.97619	0.53224	0.797619	0.514754	0.821429	0.593443	0.75	0.510383
0.97619	0.533333	0.797619	0.515847	0.821429	0.594536	0.75	0.511475
0.97619	0.534426	0.797619	0.51694	0.821429	0.595628	0.75	0.512568
0.97619	0.535519	0.785714	0.51694	0.821429	0.596721	0.75	0.513661
0.97619	0.536612	0.785714	0.518033	0.821429	0.597814	0.75	0.514754
0.97619	0.537705	0.785714	0.519126	0.821429	0.598907	0.75	0.515847
0.97619	0.538798	0.785714	0.520219	0.821429	0.6	0.738095	0.515847
0.97619	0.539891	0.785714	0.521311	0.821429	0.601093	0.738095	0.51694
0.97619	0.540984	0.785714	0.522404	0.821429	0.603279	0.738095	0.518033
0.97619	0.542077	0.785714	0.523497	0.821429	0.604372	0.738095	0.519126
0.97619	0.543169	0.785714	0.52459	0.821429	0.605464	0.72619	0.519126
0.97619	0.544262	0.785714	0.525683	0.821429	0.606557	0.72619	0.520219
0.97619	0.545355	0.785714	0.526776	0.821429	0.60765	0.72619	0.521311
0.97619	0.546448	0.785714	0.527869	0.821429	0.608743	0.72619	0.522404
0.97619	0.547541	0.785714	0.528962	0.821429	0.609836	0.72619	0.523497
0.97619	0.548634	0.785714	0.530055	0.821429	0.610929	0.72619	0.52459
0.97619	0.549727	0.785714	0.531148	0.821429	0.612022	0.72619	0.525683
0.97619	0.55082	0.785714	0.53224	0.821429	0.613115	0.72619	0.526776
0.97619	0.551913	0.785714	0.533333	0.809524	0.613115	0.72619	0.527869
0.97619	0.553005	0.785714	0.534426	0.809524	0.614208	0.72619	0.528962
0.97619	0.554098	0.785714	0.535519	0.809524	0.615301	0.714286	0.528962
0.97619	0.555191	0.785714	0.536612	0.809524	0.616393	0.714286	0.530055
0.97619	0.556284	0.785714	0.537705	0.809524	0.617486	0.714286	0.531148
0.97619	0.557377	0.785714	0.538798	0.809524	0.618579	0.714286	0.53224
0.97619	0.55847	0.785714	0.539891	0.809524	0.619672	0.714286	0.533333
0.97619	0.559563	0.785714	0.540984	0.809524	0.621858	0.714286	0.534426
0.97619	0.560656	0.785714	0.542077	0.809524	0.622951	0.714286	0.535519
0.97619	0.561749	0.785714	0.543169	0.797619	0.622951	0.714286	0.536612
0.97619	0.562842	0.785714	0.544262	0.797619	0.624044	0.714286	0.537705
0.97619	0.563934	0.785714	0.545355	0.797619	0.625137	0.714286	0.538798
0.97619	0.565027	0.785714	0.546448	0.797619	0.62623	0.714286	0.539891
0.97619	0.56612	0.785714	0.547541	0.797619	0.627322	0.714286	0.540984
0.97619	0.567213	0.785714	0.548634	0.797619	0.628415	0.714286	0.542077
0.97619	0.568306	0.785714	0.549727	0.797619	0.629508	0.714286	0.543169
0.97619	0.569399	0.785714	0.55082	0.797619	0.630601	0.714286	0.544262
0.97619	0.570492	0.785714	0.551913	0.797619	0.631694	0.714286	0.545355
0.97619	0.571585	0.77381	0.551913	0.797619	0.632787	0.714286	0.546448
0.97619	0.572678	0.77381	0.553005	0.797619	0.63388	0.714286	0.547541
0.97619	0.57377	0.77381	0.554098	0.797619	0.634973	0.714286	0.548634
0.97619	0.574863	0.77381	0.555191	0.797619	0.636066	0.714286	0.549727
0.97619	0.575956	0.77381	0.556284	0.797619	0.637158	0.714286	0.55082
0.97619	0.577049	0.77381	0.557377	0.797619	0.638251	0.714286	0.551913
0.97619	0.578142	0.77381	0.55847	0.797619	0.639344	0.714286	0.553005
0.97619	0.579235	0.77381	0.559563	0.797619	0.640437	0.714286	0.554098
0.97619	0.580328	0.77381	0.560656	0.797619	0.64153	0.714286	0.555191
0.97619	0.581421	0.77381	0.561749	0.797619	0.642623	0.702381	0.555191
0.97619	0.582514	0.77381	0.562842	0.797619	0.643716	0.702381	0.556284
0.97619	0.583607	0.77381	0.563934	0.797619	0.644809	0.702381	0.557377
0.97619	0.584699	0.77381	0.565027	0.797619	0.645902	0.702381	0.55847
0.97619	0.585792	0.77381	0.56612	0.797619	0.646995	0.702381	0.559563
0.97619	0.586885	0.77381	0.567213	0.797619	0.648087	0.702381	0.560656
0.97619	0.587978	0.77381	0.568306	0.797619	0.64918	0.702381	0.561749
0.97619	0.589071	0.77381	0.569399	0.797619	0.650273	0.702381	0.562842
0.97619	0.590164	0.77381	0.570492	0.797619	0.651366	0.702381	0.563934
0.97619	0.591257	0.77381	0.571585	0.797619	0.652459	0.702381	0.565027
0.97619	0.59235	0.77381	0.572678	0.797619	0.653552	0.702381	0.56612
0.97619	0.593443	0.77381	0.57377	0.797619	0.654645	0.702381	0.567213
0.97619	0.594536	0.77381	0.574863	0.797619	0.655738	0.702381	0.568306
0.97619	0.595628	0.761905	0.574863	0.797619	0.656831	0.702381	0.569399
0.97619	0.596721	0.761905	0.575956	0.797619	0.657923	0.702381	0.570492
0.97619	0.597814	0.761905	0.577049	0.797619	0.659016	0.702381	0.571585
0.97619	0.598907	0.761905	0.578142	0.797619	0.660109	0.702381	0.572678
0.97619	0.6	0.75	0.578142	0.797619	0.661202	0.702381	0.57377
0.97619	0.601093	0.75	0.579235	0.797619	0.662295	0.702381	0.574863
0.97619	0.602186	0.75	0.580328	0.797619	0.663388	0.702381	0.575956
0.97619	0.603279	0.75	0.581421	0.797619	0.664481	0.702381	0.577049
0.97619	0.604372	0.75	0.582514	0.797619	0.665574	0.702381	0.578142
0.97619	0.605464	0.75	0.583607	0.797619	0.666667	0.702381	0.579235
0.97619	0.606557	0.75	0.584699	0.797619	0.66776	0.702381	0.580328
0.97619	0.60765	0.738095	0.584699	0.797619	0.668852	0.702381	0.581421
0.97619	0.608743	0.738095	0.585792	0.797619	0.669945	0.702381	0.582514
0.97619	0.609836	0.738095	0.586885	0.797619	0.671038	0.702381	0.583607
0.97619	0.610929	0.738095	0.587978	0.797619	0.672131	0.702381	0.584699
0.97619	0.612022	0.72619	0.587978	0.797619	0.673224	0.702381	0.585792
0.97619	0.613115	0.72619	0.589071	0.797619	0.674317	0.702381	0.586885
0.97619	0.614208	0.714286	0.589071	0.797619	0.67541	0.702381	0.587978
0.964286	0.614208	0.714286	0.590164	0.797619	0.676503	0.702381	0.589071
0.964286	0.615301	0.714286	0.591257	0.797619	0.677596	0.702381	0.590164
0.964286	0.616393	0.714286	0.59235	0.797619	0.678689	0.702381	0.591257
0.964286	0.617486	0.714286	0.593443	0.797619	0.679781	0.702381	0.59235
0.964286	0.618579	0.714286	0.594536	0.797619	0.680874	0.702381	0.593443
0.964286	0.619672	0.714286	0.595628	0.785714	0.680874	0.702381	0.594536
0.964286	0.620765	0.714286	0.596721	0.785714	0.681967	0.702381	0.595628
0.964286	0.621858	0.714286	0.597814	0.785714	0.68306	0.702381	0.596721
0.964286	0.622951	0.714286	0.598907	0.785714	0.684153	0.690476	0.596721
0.964286	0.624044	0.714286	0.6	0.785714	0.685246	0.690476	0.597814
0.964286	0.625137	0.714286	0.601093	0.785714	0.686339	0.690476	0.598907
0.964286	0.62623	0.714286	0.602186	0.785714	0.687432	0.690476	0.6
0.964286	0.627322	0.714286	0.603279	0.785714	0.688525	0.690476	0.601093
0.964286	0.628415	0.714286	0.604372	0.785714	0.689617	0.690476	0.602186
0.964286	0.629508	0.714286	0.605464	0.785714	0.69071	0.690476	0.603279
0.964286	0.630601	0.714286	0.606557	0.785714	0.691803	0.690476	0.604372
0.964286	0.631694	0.714286	0.60765	0.785714	0.692896	0.690476	0.605464
0.964286	0.632787	0.714286	0.608743	0.785714	0.693989	0.690476	0.606557
0.964286	0.63388	0.714286	0.609836	0.785714	0.695082	0.690476	0.60765
0.964286	0.634973	0.714286	0.610929	0.785714	0.696175	0.690476	0.608743
0.964286	0.636066	0.714286	0.612022	0.785714	0.697268	0.678571	0.608743
0.964286	0.637158	0.714286	0.613115	0.785714	0.698361	0.678571	0.609836
0.964286	0.638251	0.714286	0.614208	0.785714	0.699454	0.678571	0.610929
0.964286	0.639344	0.702381	0.614208	0.785714	0.700546	0.678571	0.612022
0.964286	0.640437	0.702381	0.615301	0.785714	0.701639	0.678571	0.613115
0.964286	0.64153	0.702381	0.616393	0.785714	0.702732	0.678571	0.614208
0.964286	0.642623	0.702381	0.617486	0.785714	0.703825	0.678571	0.615301
0.964286	0.643716	0.702381	0.618579	0.785714	0.704918	0.666667	0.615301
0.964286	0.644809	0.702381	0.619672	0.785714	0.706011	0.666667	0.616393
0.964286	0.645902	0.702381	0.620765	0.77381	0.706011	0.654762	0.616393
0.964286	0.646995	0.702381	0.621858	0.77381	0.707104	0.654762	0.617486
0.964286	0.648087	0.690476	0.621858	0.77381	0.708197	0.654762	0.618579
0.964286	0.64918	0.690476	0.622951	0.77381	0.70929	0.654762	0.619672
0.964286	0.650273	0.690476	0.624044	0.77381	0.710383	0.654762	0.620765
0.964286	0.651366	0.690476	0.625137	0.77381	0.711475	0.654762	0.621858
0.964286	0.652459	0.690476	0.62623	0.77381	0.712568	0.654762	0.622951
0.964286	0.653552	0.678571	0.62623	0.77381	0.713661	0.654762	0.624044
0.964286	0.654645	0.678571	0.627322	0.77381	0.714754	0.642857	0.624044
0.964286	0.655738	0.678571	0.628415	0.77381	0.715847	0.642857	0.625137
0.964286	0.656831	0.678571	0.629508	0.77381	0.71694	0.642857	0.62623
0.964286	0.657923	0.678571	0.630601	0.761905	0.71694	0.642857	0.627322
0.964286	0.659016	0.678571	0.631694	0.761905	0.718033	0.642857	0.628415
0.964286	0.660109	0.678571	0.632787	0.761905	0.719126	0.642857	0.629508
0.964286	0.661202	0.678571	0.63388	0.761905	0.720219	0.642857	0.630601
0.964286	0.662295	0.666667	0.63388	0.761905	0.721311	0.642857	0.631694
0.964286	0.663388	0.666667	0.634973	0.761905	0.722404	0.642857	0.632787
0.964286	0.664481	0.666667	0.636066	0.761905	0.723497	0.642857	0.63388
0.964286	0.665574	0.666667	0.637158	0.761905	0.72459	0.642857	0.634973
0.964286	0.666667	0.666667	0.638251	0.761905	0.725683	0.642857	0.636066
0.952381	0.666667	0.666667	0.639344	0.761905	0.726776	0.642857	0.637158
0.952381	0.66776	0.666667	0.640437	0.761905	0.727869	0.642857	0.638251
0.952381	0.668852	0.654762	0.640437	0.761905	0.728962	0.642857	0.639344
0.952381	0.669945	0.654762	0.64153	0.761905	0.730055	0.642857	0.640437
0.952381	0.671038	0.654762	0.642623	0.761905	0.731148	0.642857	0.64153
0.952381	0.672131	0.654762	0.643716	0.761905	0.73224	0.642857	0.642623
0.952381	0.673224	0.654762	0.644809	0.761905	0.733333	0.642857	0.643716
0.952381	0.674317	0.654762	0.645902	0.761905	0.734426	0.642857	0.644809
0.952381	0.67541	0.642857	0.645902	0.761905	0.735519	0.630952	0.644809
0.952381	0.676503	0.642857	0.646995	0.761905	0.736612	0.630952	0.645902
0.952381	0.677596	0.642857	0.648087	0.761905	0.737705	0.619048	0.645902
0.952381	0.678689	0.642857	0.64918	0.761905	0.738798	0.619048	0.646995
0.952381	0.679781	0.642857	0.650273	0.761905	0.739891	0.619048	0.648087
0.952381	0.680874	0.642857	0.651366	0.761905	0.740984	0.619048	0.64918
0.952381	0.681967	0.642857	0.652459	0.761905	0.742077	0.619048	0.650273
0.952381	0.68306	0.642857	0.653552	0.761905	0.743169	0.619048	0.651366
0.952381	0.684153	0.642857	0.654645	0.761905	0.744262	0.619048	0.652459
0.952381	0.685246	0.642857	0.655738	0.761905	0.745355	0.619048	0.653552
0.952381	0.686339	0.642857	0.656831	0.761905	0.746448	0.619048	0.654645
0.952381	0.687432	0.642857	0.657923	0.761905	0.747541	0.619048	0.655738
0.952381	0.688525	0.642857	0.659016	0.761905	0.748634	0.619048	0.656831
0.952381	0.689617	0.642857	0.660109	0.761905	0.749727	0.619048	0.657923
0.952381	0.69071	0.642857	0.661202	0.761905	0.75082	0.607143	0.657923
0.952381	0.691803	0.642857	0.662295	0.761905	0.751913	0.595238	0.657923
0.952381	0.692896	0.642857	0.663388	0.761905	0.753005	0.583333	0.657923
0.952381	0.693989	0.642857	0.664481	0.761905	0.754098	0.583333	0.659016
0.952381	0.695082	0.630952	0.664481	0.761905	0.755191	0.571429	0.659016
0.952381	0.696175	0.630952	0.665574	0.761905	0.756284	0.571429	0.660109
0.952381	0.697268	0.630952	0.666667	0.761905	0.757377	0.571429	0.661202
0.940476	0.697268	0.630952	0.66776	0.761905	0.75847	0.571429	0.662295
0.940476	0.698361	0.630952	0.668852	0.761905	0.759563	0.571429	0.663388
0.940476	0.699454	0.630952	0.669945	0.761905	0.760656	0.571429	0.664481
0.940476	0.700546	0.630952	0.671038	0.761905	0.761749	0.571429	0.665574
0.940476	0.701639	0.630952	0.672131	0.761905	0.762842	0.571429	0.666667
0.940476	0.702732	0.630952	0.673224	0.761905	0.763934	0.571429	0.66776
0.940476	0.703825	0.630952	0.674317	0.761905	0.765027	0.571429	0.668852
0.940476	0.704918	0.630952	0.67541	0.761905	0.76612	0.571429	0.669945
0.940476	0.706011	0.630952	0.676503	0.75	0.76612	0.571429	0.671038
0.940476	0.707104	0.630952	0.677596	0.75	0.767213	0.571429	0.672131
0.940476	0.708197	0.630952	0.678689	0.75	0.768306	0.571429	0.673224
0.928571	0.708197	0.630952	0.679781	0.75	0.769399	0.559524	0.673224
0.928571	0.70929	0.630952	0.680874	0.75	0.770492	0.559524	0.674317
0.928571	0.710383	0.630952	0.681967	0.75	0.771585	0.559524	0.67541
0.928571	0.711475	0.630952	0.68306	0.75	0.772678	0.559524	0.676503
0.928571	0.712568	0.630952	0.684153	0.75	0.77377	0.559524	0.677596
0.928571	0.713661	0.630952	0.685246	0.75	0.774863	0.559524	0.678689
0.928571	0.714754	0.630952	0.686339	0.75	0.775956	0.547619	0.678689
0.928571	0.715847	0.630952	0.687432	0.75	0.777049	0.547619	0.679781
0.928571	0.71694	0.630952	0.688525	0.75	0.778142	0.535714	0.679781
0.928571	0.718033	0.630952	0.689617	0.75	0.779235	0.52381	0.679781
0.928571	0.719126	0.630952	0.69071	0.75	0.780328	0.52381	0.680874
0.916667	0.719126	0.630952	0.691803	0.75	0.781421	0.52381	0.681967
0.916667	0.720219	0.630952	0.692896	0.75	0.782514	0.52381	0.68306
0.916667	0.721311	0.630952	0.693989	0.75	0.783607	0.511905	0.68306
0.916667	0.722404	0.619048	0.693989	0.75	0.785792	0.511905	0.684153
0.916667	0.723497	0.619048	0.695082	0.75	0.786885	0.511905	0.685246
0.916667	0.72459	0.619048	0.696175	0.75	0.787978	0.511905	0.686339
0.916667	0.725683	0.619048	0.697268	0.75	0.789071	0.511905	0.687432
0.916667	0.726776	0.619048	0.698361	0.75	0.790164	0.511905	0.688525
0.916667	0.727869	0.619048	0.699454	0.75	0.791257	0.511905	0.689617
0.916667	0.728962	0.619048	0.700546	0.75	0.79235	0.511905	0.69071
0.916667	0.730055	0.619048	0.701639	0.75	0.793443	0.511905	0.691803
0.916667	0.731148	0.619048	0.702732	0.75	0.794536	0.511905	0.692896
0.916667	0.73224	0.619048	0.703825	0.75	0.795628	0.511905	0.693989
0.916667	0.733333	0.619048	0.704918	0.75	0.796721	0.511905	0.695082
0.916667	0.734426	0.619048	0.706011	0.75	0.797814	0.511905	0.696175
0.916667	0.735519	0.607143	0.706011	0.75	0.798907	0.5	0.696175
0.916667	0.736612	0.607143	0.707104	0.75	0.8	0.5	0.697268
0.916667	0.737705	0.607143	0.708197	0.75	0.801093	0.5	0.698361
0.916667	0.738798	0.607143	0.70929	0.75	0.802186	0.488095	0.698361
0.916667	0.739891	0.607143	0.710383	0.75	0.803279	0.488095	0.699454
0.916667	0.740984	0.607143	0.711475	0.75	0.804372	0.488095	0.700546
0.916667	0.742077	0.607143	0.712568	0.75	0.805464	0.488095	0.701639
0.916667	0.743169	0.607143	0.713661	0.75	0.806557	0.488095	0.702732
0.916667	0.744262	0.607143	0.714754	0.75	0.80765	0.47619	0.702732
0.916667	0.745355	0.607143	0.715847	0.75	0.808743	0.47619	0.703825
0.916667	0.746448	0.607143	0.71694	0.75	0.809836	0.47619	0.704918
0.916667	0.747541	0.607143	0.718033	0.75	0.810929	0.47619	0.706011
0.916667	0.748634	0.607143	0.719126	0.75	0.812022	0.47619	0.707104
0.916667	0.749727	0.607143	0.720219	0.75	0.813115	0.47619	0.708197
0.916667	0.75082	0.607143	0.721311	0.75	0.814208	0.47619	0.70929
0.916667	0.751913	0.607143	0.722404	0.75	0.815301	0.47619	0.710383
0.904762	0.751913	0.595238	0.722404	0.75	0.816393	0.47619	0.711475
0.904762	0.753005	0.595238	0.723497	0.75	0.817486	0.47619	0.712568
0.892857	0.753005	0.595238	0.72459	0.75	0.818579	0.47619	0.713661
0.892857	0.754098	0.595238	0.725683	0.75	0.819672	0.464286	0.713661
0.892857	0.755191	0.595238	0.726776	0.75	0.820765	0.464286	0.714754
0.892857	0.756284	0.595238	0.727869	0.75	0.821858	0.464286	0.715847
0.892857	0.757377	0.595238	0.728962	0.75	0.822951	0.464286	0.71694
0.892857	0.75847	0.595238	0.730055	0.75	0.824044	0.464286	0.718033
0.892857	0.759563	0.595238	0.731148	0.738095	0.824044	0.464286	0.719126
0.892857	0.760656	0.595238	0.73224	0.738095	0.825137	0.464286	0.720219
0.892857	0.761749	0.583333	0.73224	0.738095	0.82623	0.464286	0.721311
0.892857	0.762842	0.583333	0.733333	0.738095	0.827322	0.464286	0.722404
0.892857	0.763934	0.583333	0.734426	0.738095	0.828415	0.452381	0.722404
0.892857	0.765027	0.583333	0.735519	0.738095	0.829508	0.440476	0.722404
0.892857	0.76612	0.583333	0.736612	0.738095	0.830601	0.440476	0.723497
0.892857	0.767213	0.583333	0.737705	0.738095	0.831694	0.440476	0.72459
0.892857	0.768306	0.583333	0.738798	0.738095	0.832787	0.440476	0.725683
0.892857	0.769399	0.583333	0.739891	0.738095	0.83388	0.440476	0.726776
0.892857	0.770492	0.583333	0.740984	0.738095	0.834973	0.440476	0.727869
0.892857	0.771585	0.583333	0.742077	0.738095	0.836066	0.440476	0.728962
0.892857	0.772678	0.583333	0.743169	0.738095	0.837158	0.440476	0.730055
0.892857	0.77377	0.583333	0.744262	0.738095	0.838251	0.440476	0.731148
0.892857	0.774863	0.571429	0.744262	0.738095	0.839344	0.440476	0.73224
0.892857	0.775956	0.571429	0.745355	0.738095	0.840437	0.440476	0.733333
0.892857	0.777049	0.571429	0.746448	0.738095	0.84153	0.440476	0.734426
0.892857	0.778142	0.571429	0.747541	0.738095	0.842623	0.440476	0.735519
0.892857	0.779235	0.571429	0.748634	0.738095	0.843716	0.440476	0.736612
0.892857	0.780328	0.559524	0.748634	0.738095	0.844809	0.440476	0.737705
0.892857	0.781421	0.559524	0.749727	0.738095	0.845902	0.428571	0.737705
0.892857	0.782514	0.559524	0.75082	0.738095	0.846995	0.428571	0.738798
0.880952	0.782514	0.547619	0.75082	0.738095	0.848087	0.416667	0.738798
0.880952	0.783607	0.547619	0.751913	0.738095	0.84918	0.416667	0.739891
0.880952	0.784699	0.535714	0.751913	0.738095	0.850273	0.416667	0.740984
0.880952	0.785792	0.535714	0.753005	0.738095	0.851366	0.416667	0.742077
0.880952	0.786885	0.535714	0.754098	0.738095	0.852459	0.416667	0.743169
0.880952	0.787978	0.535714	0.755191	0.738095	0.853552	0.416667	0.744262
0.880952	0.789071	0.535714	0.756284	0.738095	0.854645	0.416667	0.745355
0.880952	0.790164	0.52381	0.756284	0.738095	0.855738	0.416667	0.746448
0.880952	0.791257	0.52381	0.757377	0.738095	0.856831	0.416667	0.747541
0.880952	0.79235	0.52381	0.75847	0.738095	0.857923	0.416667	0.748634
0.880952	0.793443	0.52381	0.759563	0.738095	0.859016	0.416667	0.749727
0.880952	0.794536	0.52381	0.760656	0.738095	0.860109	0.404762	0.749727
0.880952	0.795628	0.52381	0.761749	0.738095	0.861202	0.404762	0.75082
0.880952	0.796721	0.52381	0.762842	0.738095	0.862295	0.392857	0.75082
0.880952	0.797814	0.511905	0.762842	0.738095	0.863388	0.392857	0.751913
0.880952	0.798907	0.511905	0.763934	0.738095	0.864481	0.380952	0.751913
0.880952	0.8	0.511905	0.765027	0.738095	0.865574	0.380952	0.753005
0.880952	0.801093	0.511905	0.76612	0.738095	0.866667	0.380952	0.754098
0.880952	0.802186	0.5	0.76612	0.738095	0.86776	0.380952	0.755191
0.880952	0.803279	0.5	0.767213	0.738095	0.868852	0.380952	0.756284
0.880952	0.804372	0.5	0.768306	0.738095	0.869945	0.380952	0.757377
0.880952	0.805464	0.5	0.769399	0.738095	0.871038	0.380952	0.75847
0.880952	0.806557	0.5	0.770492	0.738095	0.872131	0.380952	0.759563
0.880952	0.80765	0.488095	0.770492	0.738095	0.873224	0.380952	0.760656
0.880952	0.808743	0.488095	0.771585	0.738095	0.874317	0.380952	0.761749
0.880952	0.809836	0.488095	0.772678	0.738095	0.87541	0.380952	0.762842
0.880952	0.810929	0.488095	0.77377	0.738095	0.876503	0.380952	0.763934
0.880952	0.812022	0.488095	0.774863	0.738095	0.877596	0.380952	0.765027
0.880952	0.813115	0.488095	0.775956	0.738095	0.878689	0.380952	0.76612
0.880952	0.814208	0.488095	0.777049	0.738095	0.879781	0.380952	0.767213
0.880952	0.815301	0.488095	0.778142	0.738095	0.880874	0.380952	0.768306
0.880952	0.816393	0.488095	0.779235	0.738095	0.881967	0.380952	0.769399
0.880952	0.817486	0.488095	0.780328	0.738095	0.88306	0.380952	0.770492
0.880952	0.818579	0.488095	0.781421	0.738095	0.884153	0.380952	0.771585
0.880952	0.819672	0.488095	0.782514	0.738095	0.885246	0.380952	0.772678
0.880952	0.820765	0.488095	0.783607	0.738095	0.886339	0.380952	0.77377
0.880952	0.821858	0.488095	0.784699	0.72619	0.886339	0.380952	0.774863
0.880952	0.822951	0.488095	0.785792	0.72619	0.887432	0.380952	0.775956
0.880952	0.824044	0.488095	0.786885	0.72619	0.888525	0.380952	0.777049
0.880952	0.825137	0.488095	0.787978	0.72619	0.889617	0.369048	0.777049
0.880952	0.82623	0.488095	0.789071	0.72619	0.89071	0.369048	0.778142
0.869048	0.82623	0.47619	0.789071	0.72619	0.891803	0.369048	0.779235
0.869048	0.827322	0.47619	0.790164	0.72619	0.892896	0.369048	0.780328
0.869048	0.828415	0.47619	0.791257	0.72619	0.893989	0.369048	0.781421
0.869048	0.829508	0.47619	0.79235	0.72619	0.895082	0.369048	0.782514
0.869048	0.830601	0.47619	0.793443	0.72619	0.896175	0.369048	0.783607
0.869048	0.831694	0.47619	0.794536	0.714286	0.896175	0.357143	0.783607
0.869048	0.832787	0.47619	0.795628	0.714286	0.897268	0.357143	0.784699
0.869048	0.83388	0.47619	0.796721	0.714286	0.898361	0.357143	0.785792
0.869048	0.834973	0.47619	0.797814	0.702381	0.898361	0.345238	0.785792
0.857143	0.834973	0.47619	0.798907	0.702381	0.899454	0.345238	0.786885
0.857143	0.836066	0.47619	0.8	0.702381	0.900546	0.345238	0.787978
0.857143	0.837158	0.47619	0.801093	0.702381	0.901639	0.345238	0.789071
0.857143	0.838251	0.47619	0.802186	0.702381	0.902732	0.345238	0.790164
0.857143	0.839344	0.47619	0.803279	0.702381	0.903825	0.333333	0.790164
0.857143	0.840437	0.47619	0.804372	0.702381	0.904918	0.333333	0.791257
0.857143	0.84153	0.464286	0.804372	0.690476	0.904918	0.333333	0.79235
0.857143	0.842623	0.464286	0.805464	0.678571	0.904918	0.333333	0.793443
0.857143	0.843716	0.464286	0.806557	0.678571	0.906011	0.333333	0.794536
0.857143	0.844809	0.464286	0.80765	0.678571	0.907104	0.333333	0.795628
0.857143	0.845902	0.464286	0.808743	0.678571	0.908197	0.333333	0.796721
0.857143	0.846995	0.464286	0.809836	0.666667	0.908197	0.333333	0.797814
0.857143	0.848087	0.464286	0.810929	0.666667	0.90929	0.333333	0.798907
0.857143	0.84918	0.464286	0.812022	0.654762	0.910383	0.321429	0.798907
0.857143	0.850273	0.452381	0.812022	0.654762	0.911475	0.309524	0.798907
0.857143	0.851366	0.452381	0.813115	0.654762	0.912568	0.309524	0.8
0.857143	0.852459	0.452381	0.814208	0.654762	0.913661	0.309524	0.801093
0.857143	0.853552	0.452381	0.815301	0.654762	0.914754	0.309524	0.802186
0.857143	0.854645	0.452381	0.816393	0.654762	0.915847	0.309524	0.803279
0.857143	0.855738	0.440476	0.816393	0.654762	0.91694	0.309524	0.804372
0.845238	0.855738	0.440476	0.817486	0.642857	0.91694	0.297619	0.804372
0.845238	0.856831	0.440476	0.818579	0.642857	0.918033	0.297619	0.805464
0.833333	0.856831	0.440476	0.819672	0.642857	0.919126	0.297619	0.806557
0.821429	0.856831	0.440476	0.820765	0.642857	0.920219	0.297619	0.80765
0.821429	0.857923	0.440476	0.821858	0.642857	0.921311	0.297619	0.808743
0.821429	0.859016	0.440476	0.822951	0.642857	0.922404	0.285714	0.808743
0.821429	0.860109	0.440476	0.824044	0.642857	0.923497	0.27381	0.808743
0.821429	0.861202	0.440476	0.825137	0.642857	0.92459	0.27381	0.809836
0.821429	0.862295	0.440476	0.82623	0.642857	0.925683	0.27381	0.810929
0.821429	0.863388	0.440476	0.827322	0.630952	0.925683	0.27381	0.812022
0.809524	0.863388	0.440476	0.828415	0.630952	0.926776	0.27381	0.813115
0.809524	0.864481	0.440476	0.829508	0.630952	0.927869	0.261905	0.813115
0.809524	0.865574	0.440476	0.830601	0.619048	0.927869	0.261905	0.814208
0.809524	0.866667	0.440476	0.831694	0.619048	0.928962	0.25	0.814208
0.809524	0.86776	0.428571	0.831694	0.619048	0.930055	0.25	0.815301
0.797619	0.86776	0.428571	0.832787	0.619048	0.931148	0.25	0.816393
0.797619	0.868852	0.428571	0.83388	0.619048	0.93224	0.25	0.817486
0.797619	0.869945	0.428571	0.834973	0.619048	0.933333	0.25	0.818579
0.797619	0.871038	0.428571	0.836066	0.619048	0.934426	0.25	0.819672
0.797619	0.872131	0.428571	0.837158	0.619048	0.935519	0.25	0.820765
0.797619	0.873224	0.416667	0.837158	0.619048	0.936612	0.238095	0.820765
0.797619	0.874317	0.416667	0.838251	0.607143	0.936612	0.238095	0.821858
0.797619	0.87541	0.416667	0.839344	0.607143	0.937705	0.238095	0.822951
0.797619	0.876503	0.416667	0.840437	0.607143	0.938798	0.238095	0.824044
0.797619	0.877596	0.416667	0.84153	0.607143	0.939891	0.238095	0.825137
0.797619	0.878689	0.416667	0.842623	0.607143	0.940984	0.238095	0.82623
0.797619	0.879781	0.416667	0.843716	0.595238	0.940984	0.22619	0.82623
0.797619	0.880874	0.416667	0.844809	0.595238	0.942077	0.22619	0.827322
0.797619	0.881967	0.416667	0.845902	0.595238	0.943169	0.22619	0.828415
0.797619	0.88306	0.416667	0.846995	0.595238	0.944262	0.22619	0.829508
0.797619	0.884153	0.416667	0.848087	0.583333	0.944262	0.22619	0.830601
0.797619	0.885246	0.416667	0.84918	0.583333	0.945355	0.22619	0.831694
0.797619	0.886339	0.416667	0.850273	0.583333	0.946448	0.214286	0.831694
0.797619	0.887432	0.404762	0.850273	0.583333	0.947541	0.214286	0.832787
0.797619	0.888525	0.392857	0.850273	0.583333	0.948634	0.202381	0.832787
0.797619	0.889617	0.392857	0.851366	0.583333	0.949727	0.202381	0.83388
0.785714	0.889617	0.380952	0.851366	0.583333	0.95082	0.202381	0.834973
0.785714	0.89071	0.380952	0.852459	0.571429	0.95082	0.202381	0.836066
0.785714	0.891803	0.380952	0.853552	0.559524	0.95082	0.202381	0.837158
0.785714	0.892896	0.380952	0.854645	0.547619	0.95082	0.202381	0.838251
0.785714	0.893989	0.380952	0.855738	0.547619	0.951913	0.202381	0.839344
0.785714	0.895082	0.380952	0.856831	0.547619	0.953005	0.202381	0.840437
0.785714	0.896175	0.380952	0.857923	0.547619	0.954098	0.202381	0.84153
0.785714	0.897268	0.380952	0.859016	0.547619	0.955191	0.202381	0.842623
0.785714	0.898361	0.369048	0.859016	0.547619	0.956284	0.202381	0.843716
0.785714	0.899454	0.357143	0.859016	0.547619	0.957377	0.202381	0.844809
0.785714	0.900546	0.357143	0.860109	0.547619	0.95847	0.202381	0.845902
0.785714	0.901639	0.357143	0.861202	0.547619	0.959563	0.202381	0.846995
0.77381	0.901639	0.345238	0.861202	0.547619	0.960656	0.202381	0.848087
0.77381	0.902732	0.345238	0.862295	0.547619	0.961749	0.202381	0.84918
0.77381	0.903825	0.345238	0.863388	0.547619	0.962842	0.202381	0.850273
0.77381	0.904918	0.345238	0.864481	0.547619	0.963934	0.190476	0.850273
0.77381	0.906011	0.345238	0.865574	0.547619	0.965027	0.190476	0.851366
0.77381	0.907104	0.345238	0.866667	0.547619	0.96612	0.190476	0.852459
0.77381	0.908197	0.345238	0.86776	0.535714	0.96612	0.190476	0.853552
0.77381	0.90929	0.345238	0.868852	0.535714	0.967213	0.190476	0.854645
0.77381	0.910383	0.345238	0.869945	0.535714	0.968306	0.190476	0.855738
0.77381	0.911475	0.345238	0.871038	0.535714	0.969399	0.178571	0.855738
0.77381	0.912568	0.345238	0.872131	0.52381	0.969399	0.178571	0.856831
0.761905	0.912568	0.345238	0.873224	0.52381	0.970492	0.178571	0.857923
0.761905	0.913661	0.345238	0.874317	0.511905	0.970492	0.166667	0.857923
0.761905	0.914754	0.345238	0.87541	0.5	0.970492	0.166667	0.859016
0.75	0.914754	0.345238	0.876503	0.488095	0.970492	0.166667	0.860109
0.738095	0.914754	0.333333	0.876503	0.488095	0.971585	0.166667	0.861202
0.72619	0.914754	0.321429	0.876503	0.488095	0.972678	0.166667	0.862295
0.72619	0.915847	0.321429	0.877596	0.488095	0.97377	0.166667	0.863388
0.714286	0.915847	0.309524	0.877596	0.488095	0.974863	0.166667	0.864481
0.714286	0.91694	0.309524	0.878689	0.488095	0.975956	0.166667	0.865574
0.714286	0.918033	0.297619	0.878689	0.47619	0.975956	0.166667	0.866667
0.714286	0.919126	0.297619	0.879781	0.47619	0.977049	0.166667	0.86776
0.714286	0.920219	0.297619	0.880874	0.464286	0.977049	0.166667	0.868852
0.714286	0.921311	0.297619	0.881967	0.464286	0.978142	0.166667	0.869945
0.714286	0.922404	0.285714	0.881967	0.464286	0.979235	0.166667	0.871038
0.714286	0.923497	0.285714	0.88306	0.452381	0.979235	0.166667	0.872131
0.714286	0.92459	0.27381	0.88306	0.452381	0.980328	0.166667	0.873224
0.714286	0.925683	0.27381	0.884153	0.452381	0.981421	0.154762	0.873224
0.714286	0.926776	0.27381	0.885246	0.440476	0.981421	0.142857	0.873224
0.714286	0.927869	0.27381	0.886339	0.428571	0.981421	0.142857	0.874317
0.714286	0.928962	0.27381	0.887432	0.416667	0.981421	0.142857	0.87541
0.714286	0.930055	0.27381	0.888525	0.416667	0.982514	0.142857	0.876503
0.714286	0.931148	0.27381	0.889617	0.404762	0.982514	0.142857	0.877596
0.702381	0.931148	0.27381	0.89071	0.404762	0.983607	0.130952	0.877596
0.702381	0.93224	0.27381	0.891803	0.404762	0.984699	0.130952	0.878689
0.702381	0.933333	0.27381	0.892896	0.392857	0.984699	0.130952	0.879781
0.690476	0.933333	0.27381	0.893989	0.392857	0.985792	0.130952	0.880874
0.678571	0.933333	0.27381	0.895082	0.392857	0.986885	0.130952	0.881967
0.666667	0.933333	0.27381	0.896175	0.392857	0.987978	0.130952	0.88306
0.666667	0.934426	0.27381	0.897268	0.380952	0.987978	0.130952	0.884153
0.666667	0.935519	0.27381	0.898361	0.369048	0.987978	0.130952	0.885246
0.654762	0.935519	0.27381	0.899454	0.369048	0.989071	0.130952	0.886339
0.642857	0.935519	0.261905	0.899454	0.357143	0.989071	0.130952	0.887432
0.642857	0.936612	0.261905	0.900546	0.345238	0.989071	0.119048	0.887432
0.642857	0.937705	0.261905	0.901639	0.345238	0.990164	0.119048	0.888525
0.642857	0.938798	0.261905	0.902732	0.345238	0.991257	0.119048	0.889617
0.630952	0.938798	0.261905	0.903825	0.333333	0.991257	0.119048	0.89071
0.630952	0.939891	0.261905	0.904918	0.321429	0.991257	0.119048	0.891803
0.630952	0.940984	0.261905	0.906011	0.309524	0.991257	0.119048	0.892896
0.619048	0.940984	0.261905	0.907104	0.297619	0.991257	0.119048	0.893989
0.607143	0.940984	0.261905	0.908197	0.285714	0.991257	0.119048	0.895082
0.607143	0.942077	0.25	0.908197	0.27381	0.991257	0.107143	0.895082
0.607143	0.943169	0.25	0.90929	0.27381	0.99235	0.107143	0.896175
0.607143	0.944262	0.25	0.910383	0.27381	0.993443	0.107143	0.897268
0.607143	0.945355	0.238095	0.910383	0.261905	0.993443	0.107143	0.898361
0.607143	0.946448	0.238095	0.911475	0.261905	0.994536	0.107143	0.899454
0.595238	0.946448	0.22619	0.911475	0.25	0.994536	0.107143	0.900546
0.595238	0.947541	0.22619	0.912568	0.25	0.995628	0.107143	0.901639
0.595238	0.948634	0.22619	0.913661	0.25	0.996721	0.0952381	0.901639
0.583333	0.948634	0.22619	0.914754	0.25	0.997814	0.0952381	0.902732
0.583333	0.949727	0.22619	0.915847	0.238095	0.997814	0.0952381	0.903825
0.583333	0.95082	0.22619	0.91694	0.22619	0.997814	0.0952381	0.904918
0.583333	0.951913	0.214286	0.91694	0.22619	0.998907	0.0952381	0.906011
0.583333	0.953005	0.214286	0.918033	0.214286	0.998907	0.0952381	0.907104
0.583333	0.954098	0.202381	0.918033	0.202381	0.998907	0.0952381	0.908197
0.571429	0.954098	0.202381	0.919126	0.178571	0.998907	0.0952381	0.90929
0.571429	0.955191	0.202381	0.920219	0.142857	0.998907	0.0952381	0.910383
0.559524	0.955191	0.202381	0.921311	0.119048	0.998907	0.0952381	0.911475
0.547619	0.955191	0.202381	0.922404	0	1	0.0952381	0.912568
0.547619	0.956284	0.202381	0.923497			0.0952381	0.913661
0.547619	0.957377	0.202381	0.92459			0.0952381	0.914754
0.535714	0.957377	0.190476	0.92459			0.0952381	0.915847
0.52381	0.957377	0.190476	0.925683			0.0952381	0.91694
0.52381	0.95847	0.178571	0.925683			0.0952381	0.918033
0.52381	0.959563	0.178571	0.926776			0.0952381	0.919126
0.511905	0.959563	0.178571	0.927869			0.0952381	0.920219
0.511905	0.960656	0.178571	0.928962			0.0952381	0.921311
0.511905	0.961749	0.178571	0.930055			0.0952381	0.922404
0.5	0.961749	0.166667	0.930055			0.0833333	0.922404
0.488095	0.961749	0.166667	0.931148			0.0833333	0.923497
0.47619	0.961749	0.166667	0.93224			0.0833333	0.92459
0.47619	0.962842	0.166667	0.933333			0.0714286	0.92459
0.464286	0.962842	0.166667	0.934426			0.0714286	0.925683
0.464286	0.963934	0.166667	0.935519			0.0714286	0.926776
0.452381	0.963934	0.166667	0.936612			0.0714286	0.927869
0.452381	0.965027	0.166667	0.937705			0.0714286	0.928962
0.452381	0.96612	0.154762	0.937705			0.0714286	0.930055
0.452381	0.967213	0.154762	0.938798			0.0714286	0.931148
0.440476	0.967213	0.154762	0.939891			0.0595238	0.931148
0.428571	0.967213	0.154762	0.940984			0.0595238	0.93224
0.428571	0.968306	0.154762	0.942077			0.0595238	0.933333
0.428571	0.969399	0.154762	0.943169			0.0595238	0.934426
0.428571	0.970492	0.154762	0.944262			0.0595238	0.935519
0.416667	0.970492	0.154762	0.945355			0.0595238	0.936612
0.416667	0.971585	0.154762	0.946448			0.047619	0.936612
0.416667	0.972678	0.154762	0.947541			0.047619	0.937705
0.416667	0.97377	0.154762	0.948634			0.047619	0.938798
0.404762	0.97377	0.154762	0.949727			0.047619	0.939891
0.392857	0.97377	0.154762	0.95082			0.047619	0.940984
0.380952	0.97377	0.154762	0.951913			0.047619	0.942077
0.369048	0.97377	0.154762	0.953005			0.047619	0.943169
0.369048	0.974863	0.142857	0.953005			0.047619	0.944262
0.357143	0.974863	0.142857	0.954098			0.0357143	0.944262
0.357143	0.975956	0.142857	0.955191			0.0357143	0.945355
0.357143	0.977049	0.142857	0.956284			0.0357143	0.946448
0.345238	0.977049	0.142857	0.957377			0.0357143	0.947541
0.333333	0.977049	0.142857	0.95847			0.0357143	0.948634
0.321429	0.977049	0.142857	0.959563			0.0357143	0.949727
0.309524	0.977049	0.142857	0.960656			0.0357143	0.95082
0.297619	0.977049	0.130952	0.960656			0.0357143	0.951913
0.297619	0.978142	0.130952	0.961749			0.0357143	0.953005
0.297619	0.979235	0.130952	0.962842			0.0357143	0.954098
0.285714	0.979235	0.130952	0.963934			0.0357143	0.955191
0.285714	0.980328	0.119048	0.963934			0.0357143	0.956284
0.285714	0.981421	0.119048	0.965027			0.0357143	0.957377
0.27381	0.981421	0.119048	0.96612			0.0357143	0.95847
0.27381	0.982514	0.119048	0.967213			0.0357143	0.959563
0.27381	0.983607	0.119048	0.968306			0.0357143	0.960656
0.27381	0.984699	0.107143	0.968306			0.0357143	0.961749
0.261905	0.984699	0.0952381	0.968306			0.0357143	0.962842
0.261905	0.985792	0.0952381	0.969399			0.0357143	0.963934
0.261905	0.986885	0.0952381	0.970492			0.0357143	0.965027
0.25	0.986885	0.0952381	0.971585			0.0357143	0.96612
0.25	0.987978	0.0952381	0.972678			0.0357143	0.967213
0.25	0.989071	0.0952381	0.97377			0.0357143	0.968306
0.25	0.990164	0.0952381	0.974863			0.0357143	0.969399
0.25	0.991257	0.0952381	0.975956			0.0357143	0.970492
0.25	0.99235	0.0952381	0.977049			0.0357143	0.971585
0.238095	0.99235	0.0952381	0.978142			0.0357143	0.972678
0.238095	0.993443	0.0833333	0.978142			0.0357143	0.97377
0.238095	0.994536	0.0714286	0.978142			0.0357143	0.974863
0.22619	0.994536	0.0714286	0.979235			0.0357143	0.975956
0.214286	0.994536	0.0714286	0.980328			0.0357143	0.977049
0.202381	0.994536	0.0714286	0.981421			0.0357143	0.978142
0.190476	0.994536	0.0714286	0.982514			0.0357143	0.979235
0.178571	0.994536	0.0714286	0.983607			0.0357143	0.980328
0.178571	0.995628	0.0595238	0.983607			0.0357143	0.981421
0.166667	0.995628	0.0595238	0.984699			0.0357143	0.982514
0.154762	0.995628	0.047619	0.984699			0.0238095	0.982514
0.154762	0.996721	0.047619	0.985792			0.0238095	0.983607
0.142857	0.996721	0.047619	0.986885			0.0119048	0.983607
0.130952	0.996721	0.0357143	0.986885			0.0119048	0.984699
0.119048	0.996721	0.0357143	0.987978			0.0119048	0.985792
0.107143	0.996721	0.0357143	0.989071			0	0.985792
0.0952381	0.996721	0.0357143	0.990164			0	0.986885
0.0952381	0.997814	0.0357143	0.991257			0	0.987978
0.0952381	0.998907	0.0357143	0.99235			0	0.989071
0.0833333	0.998907	0.0357143	0.993443			0	0.990164
0.0714286	0.998907	0.0357143	0.994536			0	0.991257
0.0595238	0.998907	0.0238095	0.994536			0	0.99235
0.047619	0.998907	0.0119048	0.994536			0	0.993443
0.0357143	0.998907	0.0119048	0.995628			0	0.994536
0.0238095	0.998907	0.0119048	0.996721			0	0.995628
0.0238095	1	0	0.996721			0	0.996721
0.0119048	1	0	0.997814			0	0.997814
0	1	0	0.998907			0	0.998907
		0	1			0	1

[truncated: 49 more sheets: Fig. 3G, Fig. 3H, Fig. 4A, Fig. 4B, Fig. 4C, Fig. 4D, Fig. 5A, Fig. 5B, Fig. 5C, Fig. 5D, Fig. 5E, Fig. 5F, Fig. 5G, Fig. 5H, Fig. 6A, Fig. 6B, Fig. 6C, Fig. 6D, Fig. 7A, Fig. 7B …]
